# Supplementary material for: Transcriptional Regulatory Network Analysis of MYB Transcription Factor Family Genes in Rice
Source: Front Plant Sci. 2015 Dec 24;6:1157. doi: 10.3389/fpls.2015.01157 (PMC4689866; doi:10.3389/fpls.2015.01157)
Supplement: Table S1 — Detailed list of affymetrix rice genome microarray datasets used for OsMYB genes correlation network analysis via top-down approach. [file Table1.XLSX]

## Sheet: Sheet1
Table S1 Detailed list of Affymatrix rice genome microarray datasets used for OsMYB correlation network analysis via top-down approach.
Experiment GEO accession ID	Experiment Title	Condition	Number of Array	Samples_ID	Details	Contributor(s)
GSE6901	Expression data for stress treatment in rice seedlings	Abiotic Stress	12	GSM159259	7-day-old Seedling, biological rep 1	Tyagi AK, Kapoor S, Khurana JP, Ray S
				GSM159260	7-day-old Seedling, biological rep 2
				GSM159261	7-day-old Seedling, biological rep 3
				GSM159262	Drought stress, biological rep 1
				GSM159263	Drought stress, biological rep 2
				GSM159264	Drought stress, biological rep 3
				GSM159265	Salt stress, biological rep 1
				GSM159266	Salt stress, biological rep 2
				GSM159267	Salt stress, biological rep 3
				GSM159268	Cold stress, biological rep 1
				GSM159269	Cold stress, biological rep 2
				GSM159270	Cold stress, biological rep 3
GSE11966	Expression data from rice embryo,endosperm,root,leaf and seedling	Developmental Stages	10	GSM302914	emb6D_rep1	Xue H, Xue L, Zhang J
				GSM302915	emb6D_rep2
				GSM302916	endo6D_rep1
				GSM302917	endo6D_rep2
				GSM302918	leaf_rep1
				GSM302919	leaf_rep2
				GSM302920	root_rep1
				GSM302921	root_rep2
				GSM302922	seedling_rep1
				GSM302923	seedling_rep2
GSE18361	Temporal gene expression analyisis from rice root (cv. Nipponbare) infected with Magnaporthe oryzae strain Guy11	Biotic Stress	12	GSM458175	Mock inoculated root 2 dpi rep 1	Marcel S, Sawers R, Oakeley E, Angliker H, Paszkowski U
				GSM458176	Mock inoculated root 2 dpi rep 2
				GSM458177	Mock inoculated root 4 dpi rep 1
				GSM458178	Mock inoculated root 4 dpi rep 2
				GSM458179	Mock inoculated root 6 dpi rep 1
				GSM458180	Mock inoculated root 6 dpi rep 2
				GSM458181	Magnaporthe oryzae Guy11 inoculated root 2 dpi rep 1
				GSM458182	Magnaporthe oryzae Guy11 inoculated root 2 dpi rep 2
				GSM458183	Magnaporthe oryzae Guy11 inoculated root 4 dpi rep 1
				GSM458184	Magnaporthe oryzae Guy11 inoculated root 4 dpi rep 2
				GSM458185	Magnaporthe oryzae Guy11 inoculated root 6 dpi rep 1
				GSM458186	Magnaporthe oryzae Guy11 inoculated root 6 dpi rep 2
GSE35984	Expression data of one-week-old rice seedlings exposed to Pi-deficient solution for 6, 24, 48, 72 hours	Phosphorus Deficiency	10	GSM878668	rice seedling grown under Pi-sufficient condition, biological rep1	Dai X, Wang Y, Yang A, Zhang WH.
				GSM878669	rice seedling grown under Pi-sufficient condition, biological rep2
				GSM878670	rice seedling exposed to Pi-deficient solution for 6 hours, biological rep1
				GSM878671	rice seedling exposed to Pi-deficient solution for 6 hours, biological rep2
				GSM878672	rice seedling exposed to Pi-deficient solution for 24 hours, biological rep1
				GSM878673	rice seedling exposed to Pi-deficient solution for 24 hours, biological rep2
				GSM878674	rice seedling exposed to Pi-deficient solution for 48 hours, biological rep1
				GSM878675	rice seedling exposed to Pi-deficient solution for 48 hours, biological rep2
				GSM878676	rice seedling exposed to Pi-deficient solution for 72 hours, biological rep1
				GSM878677	rice seedling exposed to Pi-deficient solution for 72 hours, biological rep2
GSE5167	Rice seedling hormone treatment	Indole-3-acetic acid (IAA treatment) and benzyl amino purine (BAP treatment)	6	GSM116195	Seedling_Control_rep1	Jain M, Tyagi AK, Khurana JP
				GSM116398	Seedling_Control_rep2
				GSM116399	Seedling_IAA treated_rep1
				GSM116400	Seedling_IAA treated_rep2
				GSM116401	Seedling_BAP treated_rep1
				GSM116402	Seedling_BAP treated_rep2
