# Supplementary material for: Transcriptional Regulatory Network Analysis of MYB Transcription Factor Family Genes in Rice
Source: Front Plant Sci. 2015 Dec 24;6:1157. doi: 10.3389/fpls.2015.01157 (PMC4689866; doi:10.3389/fpls.2015.01157)
Supplement: Table S2 — List of retrieved OsMYB genes with their putative function. [file Table2.XLSX]

## Sheet: Sheet1
Table S2 List of retrieved 233 OsMYB gene with their putative function.Loci in bold are new OsMYB as compared with our previous study.
S.No.	TIGR	RAP-DB	Putative_Function	Family Name	Number of domain	Gene Name_grassus	Nomenclature in our study	Protein length	E-value
1	LOC_Os01g03720	Os01g0128000	MYB family transcription factor, putative, expressed	MYB	2	OsMYB1	OsMYB1	350	6.4e-15
2	LOC_Os01g04930	Os01g0142500	MYB family transcription factor, putative, expressed	MYB	2	OsMYB2	OsMYB2	294	6.1e-13
3	LOC_Os01g06320	Os01g0156000	MYB family transcription factor, putative, expressed	MYB-related	1	OsMYBR2	OsMYBR1	306	2.2e-15
4	LOC_Os01g07430	Os01g0168900	myb-like DNA-binding domain containing protein, putative, expressed	MYB-related	1	OsMYBR3	OsMYBR2	243	1.3e-10
5	LOC_Os01g07450	Os01g0169100	MYB family transcription factor, putative, expressed	MYB	2	OsMYB3	OsMYB3	260	2.2e-12
6	LOC_Os01g08160	Os01g0176700	MYB family transcription factor, putative, expressed	G2-like	1	NA	OsMYB4	507	9.5e-11
7	LOC_Os01g09280	Os01g0187900	myb-related transcription activator, putative, expressed	MYB-related	1	OsMYBR4	OsMYBR3	366	1.1e-10
8	LOC_Os01g09590	Os01g0191900	myb-like DNA-binding domain containing protein, putative, expressed	MYB	2	OsMYB4	OsMYB5	264	1.8e-13
9	LOC_Os01g09640	Os01g0192300	Myb transcription factor, putative, expressed	MYB-related	1	OsMYBR5	OsMYBR4	310	8.1e-13
10	LOC_Os01g09760	Os01g0193900	DIRP family protein, putative, expressed	MYB-related	1	OsMYBR6	OsMYBR5	872	2.4e-06
11	LOC_Os01g11200	Os01g0210200	transforming protein myb, putative, expressed	MYB-related	1	OsMYBR7	OsMYBR6	275	2e-12
12	LOC_Os01g12700	Os01g0226800	MYB family transcription factor, putative	MYB-related	1	OsMYBR8	OsMYBR7	358	6e-12
13	LOC_Os01g12860	Os01g0229000	MYB family transcription factor, putative, expressed	MYB	3	OsMYB5	OsMYB6	972	1.2e-09
14	LOC_Os01g13740	Os01g0239000	myb-like DNA-binding domain containing protein, expressed	G2-like	1	NA	OsMYBR8	539	1.7e-10
15	LOC_Os01g16810	Os01g0274800	MYB family transcription factor, putative, expressed	MYB	1	OsMYB6	OsMYB7	338	7.7e-15
16	LOC_Os01g18240	Os01g0285300	MYB family transcription factor, putative, expressed	MYB	2	OsMYB7	OsMYB8	428	2.5e-15
17	LOC_Os01g19330	Os01g0298400	MYB family transcription factor, putative, expressed	MYB	2	OsMYB8	OsMYB9	293	9.7e-13
18	LOC_Os01g19970	Os01g0305900	MYB family transcription factor, putative, expressed	MYB	2	OsMYB9	OsMYB10	317	4.2e-14
19	LOC_Os01g34060	Os01g0524500	MYB family transcription factor, putative, expressed	MYB-related	1	OsMYBR9	OsMYBR9	306	5.1e-10
20	LOC_Os01g36460	Os01g0545100	MYB family transcription factor, putative, expressed	MYB	2	OsMYB10	OsMYB11	357	1.8e-13
21	LOC_Os01g40670	Os01g0589300	single myb histone, putative, expressed	MYB-related	1	OsMYBR10	OsMYBR10	300	8.6e-11
22	LOC_Os01g41900	Os01g0603300	Myb transcription factor, putative, expressed	MYB-related	1	OsMYBR11	OsMYBR11	301	5.7e-11
23	LOC_Os01g43180	Os01g0619100	MYB family transcription factor, putative, expressed	MYB-related	1	OsMYBR12	OsMYBR12	107	2.2e-08
24	LOC_Os01g44370	Os01g0635000	MYB family transcription factor, putative	MYB-related	1	OsMYBR13	OsMYBR13	93	2.6e-07
25	LOC_Os01g45090	Os01g0637800	MYB family transcription factor, putative, expressed	MYB	2	OsMYB11	OsMYB12	228	5.5e-07
26	LOC_Os01g47370	Os01g0663051	MYB family transcription factor, putative, expressed	MYB-related	1	NA	OsMYBR14	91	3e-14
27	LOC_Os01g49160	Os01g0685400	MYB family transcription factor, putative, expressed	MYB	2	OsMYB12	OsMYB13	318	9e-06
28	LOC_Os01g50110	Os01g0695900	MYB family transcription factor, putative, expressed	MYB	2	OsMYB13	OsMYB14	275	3.2e-15
29	LOC_Os01g50720	Os01g0702700	MYB family transcription factor, putative, expressed	MYB	2	OsMYB14	OsMYB15	301	2.4e-14
30	LOC_Os01g51154	Os01g0708000	single myb histone, putative, expressed	MYB-related	1	OsMYBR16	OsMYBR15	289	2.7e-13
31	LOC_Os01g51260	Os01g0709000	MYB family transcription factor, putative, expressed	MYB	2	OsMYB15	OsMYB16	307	5.9e-16
32	LOC_Os01g52410	Os01g0722300	myb-like DNA-binding domain containing protein, putative, expressed	MYB	2	OsMYB16	OsMYB17	298	3.3e-12
33	LOC_Os01g59660	Os01g0812000	MYB family transcription factor, putative, expressed	MYB	2	OsMYB17	OsMYB18	527	4.4e-14
34	LOC_Os01g62410	Os01g0841500	MYB family transcription factor, putative, expressed	MYB	2	OsMYB18	OsMYB19	587	5.9e-16
35	LOC_Os01g62660	Os01g0844900	MYB family transcription factor, putative, expressed	G2-like	1	NA	OsMYB20	253	8.5e-13
36	LOC_Os01g63160	Os01g0850400	MYB family transcription factor, putative, expressed	MYB	2	OsMYB19	OsMYB21	413	2e-15
37	LOC_Os01g63460	Os01g0853700	MYB family transcription factor, putative, expressed	MYB	2	OsMYB20	OsMYB22	299	1.4e-05
38	LOC_Os01g63680	Os01g0855400	MYB family transcription factor, putative, expressed	MYB	1	OsMYB21	OsMYB23	448	9.6e-15
39	LOC_Os01g64360	Os01g0863300	MYB family transcription factor, putative, expressed	MYB	2	OsMYBR17	OsMYB24	173	1.1e-05
40	LOC_Os01g65370	Os01g0874300	MYB family transcription factor, putative, expressed	MYB	2	OsMYB22	OsMYB25	287	4.1e-15
41	LOC_Os01g67770	Os01g0904700	two-component response regulator, putative, expressed	ARR-B	1	NA	OsMYBR16	582	1.3e-10
42	LOC_Os01g74020	Os01g0971800	MYB family transcription factor, putative, expressed	G2-like	1	NA	OsMYB26	238	8.3e-14
43	LOC_Os01g74410	Os01g0975300	MYB family transcription factor, putative, expressed	MYB	2	OsMYB23	OsMYB27	276	9.4e-12
44	LOC_Os01g74590	Os01g0977300	MYB family transcription factor, putative, expressed	MYB	2	OsMYB24	OsMYB28	250	1.6e-13
45	LOC_Os02g02370	Os02g0114800	myb-like DNA-binding domain containing protein, putative, expressed	MYB	2	OsMYB25	OsMYB29	297	6.1e-14
46	LOC_Os02g04640	Os02g0139000	Myb-like DNA-binding domain containing protein, putative, expressed	G2-like	3	NA	OsMYBR17	467	4.9e-16
47	LOC_Os02g07170	Os02g0168200	MYB family transcription factor, putative, expressed	G2-like	1	NA	OsMYB30	235	2.2e-13
48	LOC_Os02g07770	Os02g0174000	Myb transcription factor, putative, expressed	G2-like	2	NA	OsMYB31	355	1.2e-20
49	LOC_Os02g08500	Os02g0182100	two-component response regulator, putative, expressed	ARR-B	1	NA	OsMYBR18	626	2.8e-09
50	LOC_Os02g09480	Os02g0187700	myb-like DNA-binding domain containing protein, putative, expressed	MYB	1	OsMYB26	OsMYB32	301	2e-16
51	LOC_Os02g10060	Os02g0194000	SWIRM domain containing protein, expressed	MYB-related	1	OsMYBR18	OsMYBR19	511	3.6e-09
52	LOC_Os02g14490	Os02g0241200	MYB family transcription factor, putative, expressed	G2-like	1	NA	OsMYB33	545	5.4e-13
53	LOC_Os02g17190	Os02g0271900	MYB family transcription factor, putative, expressed	MYB-related	1	OsMYBR19	OsMYBR20	470	4.6e-08
54	LOC_Os02g22020	Os02g0325600	MYB family transcription factor, putative, expressed	G2-like	1	NA	OsMYB34	412	2.6e-10
55	LOC_Os02g30700	Os02g0511200	MYB family transcription factor, putative, expressed	MYB-related	1	OsMYB27	OsMYBR21	276	2.9e-11
56	LOC_Os02g36890	Os02g0579300	MYB family transcription factor, putative, expressed	MYB	2	OsMYB28	OsMYB35	342	3.3e-16
57	LOC_Os02g40530	Os02g0618400	MYB family transcription factor, putative, expressed	MYB	2	OsMYB29	OsMYB36	289	5.9e-17
58	LOC_Os02g41510	Os02g0624300	MYB family transcription factor, putative, expressed	MYB	2	OsMYB30	OsMYB37	258	1.6e-14
59	LOC_Os02g42850	Os02g0641300	MYB family transcription factor, putative, expressed	MYB-related	2	OsMYB31	OsMYBR22	293	6.9e-15
60	LOC_Os02g42870	Os02g0641900	MYB family transcription factor, putative, expressed	MYB	2	OsMYB32	OsMYB38	300	1.5e-15
61	LOC_Os02g45080	Os02g0672300	MYB family transcription factor, putative, expressed	G2-like	1	NA	OsMYB39	253	2.6e-11
62	LOC_Os02g45670	Os02g0680700	myb-like DNA-binding domain containing protein, expressed	MYB-related	1	OsMYBR21	OsMYBR23	291	3.4e-11
63	LOC_Os02g46030	Os02g0685200	MYB family transcription factor, putative, expressed	MYB-related	1	OsMYBR22	OsMYBR24	491	1.4e-13
64	LOC_Os02g46780	Os02g0695200	MYB family transcription factor, putative, expressed	MYB	2	OsMYB33	OsMYB40	340	3.3e-14
65	LOC_Os02g46940	Os02g0696900	MYB family transcription factor, putative, expressed	G2-like	1	NA	OsMYB41	314	1.5e-13
66	LOC_Os02g47190	Os02g0700300	MYB family transcription factor, putative, expressed	G2-like	2	NA	OsMYB42	288	8.8e-20
67	LOC_Os02g49250	Os02g0724400	myb-like DNA-binding domain containing protein, expressed	MYB-related	1	OsMYB34	OsMYBR25	281	1.2e-10
68	LOC_Os02g49986	Os02g0732600	MYB family transcription factor, putative, expressed	MYB	2	OsMYB35	OsMYB43	255	6.2e-12
69	LOC_Os02g51799	Os02g0754400	MYB family transcription factor, putative, expressed	MYB	2	OsMYB36	OsMYB44	377	1.1e-15
70	LOC_Os02g54520	Os02g0786300	MYB family transcription factor, putative, expressed	MYB	2	OsMYB37	OsMYB45	563	4.3e-13
71	LOC_Os02g55320	Os02g0796500	two-component response regulator, putative, expressed	ARR-B	1	NA	OsMYBR26	688	3.6e-10
72	LOC_Os03g03760	Os03g0128200	MYB family transcription factor, putative, expressed	G2-like	1	NA	OsMYB46	396	3.4e-14
73	LOC_Os03g04900	Os03g0142600	MYB family transcription factor, putative, expressed	MYB	2	OsMYB38	OsMYB47	247	2.5e-15
74	LOC_Os03g12350	Os03g0224200	two-component response regulator, putative, expressed	ARR-B	1	NA	OsMYBR27	691	2.4e-10
75	LOC_Os03g13310	Os03g0236300	MYB family transcription factor, putative, expressed	MYB	2	OsMYB39	OsMYB48	242	6.2e-15
76	LOC_Os03g13790	Os03g0241100	myb/SANT domain protein, putative, expressed	MYB-related	1	OsMYBR26	OsMYBR28	719	4.1e-06
77	LOC_Os03g18480	Os03g0296000	MYB family transcription factor, putative, expressed	MYB	2	OsMYB40	OsMYB49	306	2.4e-14
78	LOC_Os03g19120	Os03g0303500	MYB family transcription factor, putative, expressed	MYB	2	OsMYB41	OsMYB50	358	2.5e-15
79	LOC_Os03g19630	Os03g0309600	myb-like DNA-binding domain containing protein, expressed	MYB-related	1	OsMYBR27	OsMYBR29	189	6.5e-09
80	LOC_Os03g20090	Os03g0315400	MYB family transcription factor, putative, expressed	MYB	2	OsMYB42	OsMYB51	329	2.8e-16
81	LOC_Os03g20900	Os03g0325500	Myb transcription factor, putative, expressed	G2-like	2	NA	OsMYB52	354	7.9e-21
82	LOC_Os03g21240	Os03g0329900	myb-like DNA-binding domain containing protein, expressed	G2-like	2	NA	OsMYBR30	428	9.8e-15
83	LOC_Os03g25304	Os03g0368350	myb-like DNA-binding domain containing protein, expressed	MYB-related	1	OsMYBR29	OsMYBR31	177	3.7e-08
84	LOC_Os03g25550	Os03g0371800	myb-like DNA-binding domain containing protein, putative, expressed	MYB	2	OsMYB43	OsMYB53	398	1.4e-14
85	LOC_Os03g26130	Os03g0378500	MYB family transcription factor, putative, expressed	MYB	2	OsMYB44	OsMYB54	307	3.7e-14
86	LOC_Os03g27090	Os03g0388600	MYB family transcription factor, putative, expressed	MYB	2	OsMYB45	OsMYB55	317	7.7e-15
87	LOC_Os03g29614	Os03g0410000	myb-like DNA-binding domain containing protein, putative, expressed	MYB	2	OsMYB46	OsMYB56	321	1.8e-14
88	LOC_Os03g38210	Os03g0578900	MYB family transcription factor, putative, expressed	MYB	2	OsMYB47	OsMYB57	522	4.2e-14
89	LOC_Os03g45194	Os03g0654600	oxidoreductase, short chain dehydrogenase/reductase family domain containing protein, expressed	MYB-related	1	NA	OsMYBR32	556	2.6e-09
90	LOC_Os03g51110	Os03g0720800	MYB family transcription factor, putative, expressed	MYB	1	OsMYB48	OsMYB58	245	5.2e-16
91	LOC_Os03g51220	Os03g0722100	SWI/SNF-related matrix-associated actin-dependent regulator of chromatin subfamily C member, putative, expressed	MYB-related	1	OsMYBR32	OsMYBR33	914	6.6e-10
92	LOC_Os03g53960	Os03g0750800	transcriptional adaptor, putative, expressed	MYB-related	1	OsMYBR33	OsMYBR34	570	3.4e-10
93	LOC_Os03g55590	Os03g0764600	MYB family transcription factor, putative, expressed	G2-like	1	NA	OsMYB59	348	8.5e-12
94	LOC_Os03g55760	Os03g0766500	MYB family transcription factor, putative, expressed	G2-like	1	NA	OsMYB60	392	1.1e-13
95	LOC_Os03g56090	Os03g0771100	MYB family transcription factor, putative, expressed	MYB	2	OsMYB49	OsMYB61	321	1e-13
96	LOC_Os03g62100	Os03g0837200	MYB family transcription factor, putative, expressed	MYB-related	1	OsMYBR35	OsMYBR35	212	1.1e-06
97	LOC_Os03g62379	Os03g0840400	MYB family transcription factor, putative, expressed	MYB-related	1	OsMYBR36	OsMYBR36	218	1.7e-06
98	LOC_Os03g63890	Os03g0855900	MYB family transcription factor, putative, expressed	MYB-related	1	OsMYBR37	OsMYBR37	87	5.6e-07
99	LOC_Os04g01970	Os04g0110300	SWI/SNF-related matrix-associated actin-dependent regulator of chromatin subfamily C member, putative, expressed	MYB-related	1	OsMYBR38	OsMYBR38	886	1.5e-06
100	LOC_Os04g27410	Os04g0341900	MYB family transcription factor, putative, expressed	MYB-related	1	OsMYBR39	OsMYBR39	268	8.2e-08
101	LOC_Os04g28090	Os04g0348300	MYB family transcription factor, putative, expressed	MYB	2	OsMYB50	OsMYB62	972	7.9e-12
102	LOC_Os04g30890	Os04g0377932	MYB family transcription factor, putative, expressed	MYB-related	1	NA	OsMYBR40	266	1.7e-05
103	LOC_Os04g38740	Os04g0461000	MYB family transcription factor, putative, expressed	MYB	2	OsMYB52	OsMYB63	345	4.5e-16
104	LOC_Os04g39470	Os04g0470600	MYB family transcription factor, putative, expressed	MYB	2	OsMYB53	OsMYB64	372	7.9e-17
105	LOC_Os04g40420	Os04g0480300	SWIRM domain containing protein, expressed	MYB-related	1	OsMYBR40	OsMYBR41	560	7.1e-08
106	LOC_Os04g42950	Os04g0508500	MYB family transcription factor, putative, expressed	MYB	2	OsMYB54	OsMYB65	281	1.1e-15
107	LOC_Os04g43680	Os04g0517100	MYB family transcription factor, putative, expressed	MYB	2	OsMYB55	OsMYB66	257	5.5e-15
108	LOC_Os04g45020	Os04g0532800	MYB family transcription factor, putative, expressed	MYB	2	OsMYB56	OsMYB67	273	1.3e-12
109	LOC_Os04g45060	Os04g0533200	MYB family transcription factor, putative, expressed	MYB	2	OsMYB57	OsMYB68	298	3.8e-16
110	LOC_Os04g46384	Os04g0549500	MYB family transcription factor, putative, expressed	MYB	2	OsMYB58	OsMYB69	343	1.5e-08
111	LOC_Os04g47890	Os04g0566600	MYB family transcription factor, putative, expressed	G2-like	1	NA	OsMYB70	306	4.2e-12
112	LOC_Os04g49450	Os04g0583900	MYB family transcription factor, putative, expressed	MYB-related	1	OsMYBR42	OsMYBR42	463	7.8e-14
113	LOC_Os04g50680	Os04g0593200	MYB family transcription factor, putative, expressed	MYB	2	OsMYB59	OsMYB71	340	2.2e-12
114	LOC_Os04g50770	Os04g0594100	MYB family transcription factor, putative, expressed	MYB	2	OsMYB60	OsMYB72	371	1.7e-14
115	LOC_Os04g56990	Os04g0665600	Myb-like DNA-binding domain containing protein, putative, expressed	G2-like	2	NA	OsMYBR43	350	4.8e-15
116	LOC_Os04g58020	Os04g0676700	MYB_Al protein, putative, expressed	MYB-related	1	OsMYB61	OsMYBR44	447	4e-10
117	LOC_Os05g04210	Os05g0132700	MYB family transcription factor, putative, expressed	MYB	2	OsMYB63	OsMYB73	310	6.4e-17
118	LOC_Os05g04820	Os05g0140100	MYB family transcription factor, putative, expressed	MYB	2	OsMYB64	OsMYB74	427	5.1e-15
119	LOC_Os05g07010	Os05g0162800	myb-like DNA-binding domain containing protein, expressed	MYB-related	1	OsMYBR43	OsMYBR45	293	1.2e-09
120	LOC_Os05g10690	Os05g0195700	Myb transcription factor, putative, expressed	MYB-related	1	OsMYBR44	OsMYBR46	287	1.1e-12
121	LOC_Os05g28320	Os05g0350900	myb-like DNA-binding domain containing protein, putative, expressed	MYB	1	OsMYB65	OsMYB75	303	9e-17
122	LOC_Os05g34110	Os05g0412000	homeodomain-related, putative, expressed	G2-like	1	NA	OsMYBR47	331	5.8e-13
123	LOC_Os05g35500	Os05g0429900	MYB family transcription factor, putative, expressed	MYB	2	OsMYB66	OsMYB76	260	6.1e-15
124	LOC_Os05g37050	Os05g0442200	MYB family transcription factor, putative, expressed	MYB-related	1	OsMYBR46	OsMYBR48	133	1.6e-05
125	LOC_Os05g37060	Os05g0442400	MYB family transcription factor, putative, expressed	MYB	2	OsMYB67	OsMYB77	182	2.6e-06
126	LOC_Os05g37730	Os05g0449900	MYB family transcription factor, putative, expressed	MYB-related	1	OsMYB68	OsMYBR49	315	4.1e-12
127	LOC_Os05g38460	Os05g0459000	MYB family transcription factor, putative, expressed	MYB	3	OsMYB69	OsMYB78	588	2.5e-06
128	LOC_Os05g40960	Os05g0488600	Myb transcription factor, putative, expressed	G2-like	2	NA	OsMYB79	411	3.4e-19
129	LOC_Os05g41166	Os05g0490600	MYB family transcription factor, putative, expressed	MYB	2	OsMYB70	OsMYB80	394	2.8e-14
130	LOC_Os05g41240	Os05g0491500	Myb-like DNA-binding domain containing protein, putative, expressed	G2-like	2	NA	OsMYBR50	257	2.9e-14
131	LOC_Os05g46610	Os05g0543600	myb-like DNA-binding domain containing protein, putative, expressed	MYB	2	OsMYB71	OsMYB81	312	2.5e-13
132	LOC_Os05g48010	Os05g0553400	MYB family transcription factor, putative, expressed	MYB	2	OsMYB72	OsMYB82	289	1.9e-14
133	LOC_Os05g49310	Os05g0568200	MYB family transcription factor, putative, expressed	MYB	2	OsMYB73	OsMYB83	249	7.6e-14
134	LOC_Os05g50350	Os05g0579700	MYB family transcription factor, putative, expressed	MYB-related	1	OsMYBR49	OsMYBR51	111	8.9e-06
135	LOC_Os05g51160	Os05g0589400	Myb transcription factor, putative, expressed	MYB-related	1	OsMYBR50	OsMYBR52	270	4.4e-11
136	LOC_Os06g01670	Os06g0105800	myb-like DNA-binding domain containing protein, expressed	MYB-related	1	OsMYBR51	OsMYBR53	294	3.8e-10
137	LOC_Os06g02250	Os06g0112700	MYB family transcription factor, putative, expressed	MYB	2	OsMYB74	OsMYB84	367	3.5e-15
138	LOC_Os06g04960	Os06g0141900	expressed protein	MYB-related	1	OsMYBR52	OsMYBR54	341	9.1e-08
139	LOC_Os06g06740	Os06g0162700	MYB family transcription factor, putative, expressed	MYB	1	OsMYB75	OsMYB85	324	2.7e-15
140	LOC_Os06g07640	Os06g0173200	myb-like DNA-binding domain, SHAQKYF class family protein, expressed	MYB-related	1	OsMYBR53	OsMYBR55	321	3e-10
141	LOC_Os06g07650	Os06g0173300	myb-like DNA-binding domain, SHAQKYF class family protein, expressed	MYB-related	1	OsMYBR54	OsMYBR56	394	5.2e-09
142	LOC_Os06g08290	Os06g0181300	MYB family transcription factor, putative, expressed	MYB-related	1	OsMYBR57	OsMYBR57	426	4.1e-07
143	LOC_Os06g08440	Os06g0183100	two-component response regulator, putative, expressed	ARR-B	1	NA	OsMYBR58	696	3.7e-10
144	LOC_Os06g10350	Os06g0205100	MYB family transcription factor, putative, expressed	MYB	2	OsMYB76	OsMYB86	271	1.5e-13
145	LOC_Os06g11780	Os06g0221000	MYB family transcription factor, putative, expressed	MYB	2	OsMYB77	OsMYB87	322	5.8e-15
146	LOC_Os06g14010	Os06g0250760	myb-like DNA-binding domain containing protein, expressed	MYB-related	1	OsMYBR58	OsMYBR59	169	1.6e-12
147	LOC_Os06g14670	Os06g0258000	ODORANT1, putative, expressed	MYB	2	OsMYB78	OsMYB88	267	1.1e-13
148	LOC_Os06g14700	Os06g0258200	myb-like DNA-binding domain containing protein, expressed	MYB-related	2	OsMYB79	OsMYBR60	178	1.5e-12
149	LOC_Os06g14710	Os06g0258500	myb-like DNA-binding domain containing protein, expressed	MYB-related	1	OsMYBR59	OsMYBR61	142	1.9e-12
150	LOC_Os06g24070	Os06g0348800	myb-like DNA-binding domain containing protein, expressed	G2-like	1	NA	OsMYBR62	455	1e-10
151	LOC_Os06g35140	Os06g0543200	MYB family transcription factor, putative, expressed	G2-like	1	NA	OsMYB89	543	5.4e-13
152	LOC_Os06g40330	Os06g0605600	MYB family transcription factor, putative, expressed	MYB	1	OsMYB80	OsMYB90	682	5.6e-16
153	LOC_Os06g40710	Os06g0609500	Myb-like DNA-binding domain containing protein, putative, expressed	G2-like	2	NA	OsMYBR63	329	2e-17
154	LOC_Os06g43090	Os06g0637500	MYB transcription factor TaMYB1, putative, expressed	MYB	1	OsMYB81	OsMYB91	311	3.3e-17
155	LOC_Os06g43910	Os06g0647200	two-component response regulator, putative, expressed	ARR-B	1	NA	OsMYBR64	694	9.5e-07
156	LOC_Os06g45410	Os06g0664800	MYB family transcription factor, putative, expressed	G2-like	2	NA	OsMYB92	365	4.5e-20
157	LOC_Os06g45840	Os06g0669700	MYB transcription factor, putative, expressed	MYB-related	1	OsMYBR62	OsMYBR65	343	2.1e-10
158	LOC_Os06g45890	Os06g0670300	MYB family transcription factor, putative, expressed	G2-like	1	NA	OsMYB93	256	4.4e-11
159	LOC_Os06g46560	Os06g0679400	myb-like DNA-binding domain containing protein, expressed	MYB	2	OsMYB82	OsMYB94	447	2.5e-14
160	LOC_Os06g49040	Os06g0703900	Myb-like DNA-binding domain containing protein, putative, expressed	G2-like	3	NA	OsMYBR66	479	5.8e-15
161	LOC_Os06g51260	Os06g0728700	MYB family transcription factor, putative, expressed	MYB-related	1	OsMYBR63	OsMYBR67	451	3.8e-14
162	LOC_Os07g02800	Os07g0119300	MYB family transcription factor, putative, expressed	G2-like	1	NA	OsMYB95	355	8.6e-12
163	LOC_Os07g04700	Os07g0139500	MYB family transcription factor, putative, expressed	MYB	5	OsMYB83	OsMYB96	834	5.8e-07
164	LOC_Os07g12130	Os07g0222600	MYB family transcription factor, putative, expressed	MYB	1	OsMYB84	OsMYB97	438	9.6e-14
165	LOC_Os07g14110	Os07g0244500	MYB family transcription factor, putative, expressed	MYB	2	OsMYB85	OsMYB98	329	2.3e-14
166	LOC_Os07g25150	Os07g0432800	myb-related protein 306, putative, expressed	MYB-related	1	NA	OsMYBR68	68	6.7e-06
167	LOC_Os07g25370	Os07g0434300	myb-like DNA-binding domain containing protein, expressed	MYB-related	1	OsMYB86	OsMYBR69	192	1.1e-13
168	LOC_Os07g25710	Os07g0438800	myb-like DNA-binding domain containing protein, expressed	G2-like	2	NA	OsMYBR70	426	1.6e-15
169	LOC_Os07g26150	Os07g0443500	MYB family transcription factor, putative, expressed	MYB-related	1	OsMYBR64	OsMYBR71	75	8.4e-09
170	LOC_Os07g30130	Os07g0484700	MYB family transcription factor, putative, expressed	MYB-related	1	OsMYBR65	OsMYBR72	167	4e-14
171	LOC_Os07g31470	Os07g0497500	MYB family transcription factor, putative, expressed	MYB	2	OsMYB87	OsMYB99	400	1.1e-15
172	LOC_Os07g37210	Os07g0558100	MYB family transcription factor, putative, expressed	MYB	2	OsMYB88	OsMYB100	368	4.4e-17
173	LOC_Os07g43420	Os07g0627300	MYB family transcription factor, putative, expressed	MYB	1	OsMYB89	OsMYB101	538	1.5e-11
174	LOC_Os07g43580	Os07g0629000	MYB family transcription factor, putative, expressed	MYB	2	OsMYB90	OsMYB102	341	3.6e-15
175	LOC_Os07g44090	Os07g0634900	myb-related protein Hv33, putative, expressed	MYB-related	2	OsMYB91	OsMYBR73	342	1.6e-08
176	LOC_Os07g48596	Os07g0685300	Myb transcription factor, putative, expressed	G2-like	2	NA	OsMYB103	345	2.6e-20
177	LOC_Os07g48870	Os07g0688200	MYB family transcription factor, putative, expressed	MYB	2	OsMYB92	OsMYB104	300	1e-16
178	LOC_Os07g49530	Os07g0695900	MYB family transcription factor, putative, expressed	MYB-related	1	OsMYBR66	OsMYBR74	384	1.1e-08
179	LOC_Os08g04840	Os08g0144000	MYB family transcription factor, putative, expressed	MYB-related	1	OsMYBR67	OsMYBR75	383	2.2e-10
180	LOC_Os08g05510	Os08g0151000	MYB family transcription factor, putative, expressed	MYB-related	1	OsMYBR68	OsMYBR76	339	7.3e-12
181	LOC_Os08g05520	Os08g0151300	myb-like DNA-binding domain containing protein, putative, expressed	MYB	2	OsMYB93	OsMYB105	359	7.9e-15
182	LOC_Os08g06110	Os08g0157600	MYB family transcription factor, putative, expressed	MYB-related	1	OsMYBR69	OsMYBR77	719	1.3e-12
183	LOC_Os08g06370	Os08g0160300	MYB family transcription factor, putative, expressed	G2-like	1	NA	OsMYB106	322	7.2e-13
184	LOC_Os08g15020	Os08g0248700	MYB family transcription factor, putative, expressed	MYB	2	OsMYB95	OsMYB107	316	7.1e-14
185	LOC_Os08g25799	Os08g0346400	Myb transcription factor, putative, expressed	G2-like	2	NA	OsMYB108	246	8.9e-20
186	LOC_Os08g25820	Os08g0346500	myb-like DNA-binding domain containing protein, expressed	G2-like	2	NA	OsMYBR78	307	4.9e-17
187	LOC_Os08g33050	Os08g0426866	MYB family transcription factor, putative, expressed	G2-like	1	NA	OsMYB109	464	9.5e-13
188	LOC_Os08g33150	Os08g0428200	MYB family transcription factor, putative, expressed	MYB	2	OsMYB96	OsMYB110	309	3e-12
189	LOC_Os08g33660	Os08g0433400	MYB family transcription factor, putative, expressed	MYB	2	OsMYB97	OsMYB111	357	1.5e-15
190	LOC_Os08g33750	Os08g0434700	myb-like DNA-binding domain containing protein, expressed	G2-like	2	NA	OsMYBR79	296	3.7e-13
191	LOC_Os08g33800	Os08g0435700	MYB family transcription factor, putative, expressed	MYB	2	OsMYB98	OsMYB112	369	1.5e-13
192	LOC_Os08g33940	Os08g0437200	MYB family transcription factor, putative, expressed	MYB	2	OsMYB99	OsMYB113	310	2.6e-15
193	LOC_Os08g34960	Os08g0450900	MYB family transcription factor, putative, expressed	MYB	2	OsMYB100	OsMYB114	200	7.7e-13
194	LOC_Os08g37970	Os08g0486300	MYB family transcription factor, putative, expressed	MYB	2	OsMYB101	OsMYB115	357	2.7e-16
195	LOC_Os08g39980	Os08g0510700	DNA-binding bromodomain-containing protein, putative, expressed	MYB-related	1	OsMYBR70	OsMYBR80	660	4.9e-07
196	LOC_Os08g43550	Os08g0549000	MYB family transcription factor, putative, expressed	MYB	2	OsMYB102	OsMYB116	243	3.8e-15
197	LOC_Os09g01960	Os09g0106700	MYB family transcription factor, putative, expressed	MYB	1	OsMYB103	OsMYB117	319	8.6e-16
198	LOC_Os09g12750	Os09g0299000	Myb-like DNA-binding domain containing protein, putative, expressed	G2-like	2	NA	OsMYBR81	250	1.7e-19
199	LOC_Os09g12770	Os09g0299200	Myb-like DNA-binding domain containing protein, putative, expressed	G2-like	2	NA	OsMYBR82	288	7.4e-18
200	LOC_Os09g23200	Os09g0395300	KANADI1, putative, expressed	G2-like	1	NA	OsMYBR83	532	1.5e-12
201	LOC_Os09g23620	Os09g0401000	MYB family transcription factor, putative, expressed	MYB	2	OsMYB104	OsMYB118	279	4.3e-12
202	LOC_Os09g24800	Os09g0414300	MYB family transcription factor, putative, expressed	MYB	2	OsMYB105	OsMYB119	321	2.7e-14
203	LOC_Os09g26170	Os09g0431300	MYB family transcription factor, putative, expressed	MYB	2	OsMYB106	OsMYB120	377	4.1e-12
204	LOC_Os09g31454	Os09g0491644	MYB family transcription factor, putative, expressed	MYB-related	1	OsMYBR72	OsMYBR84	647	2.7e-08
205	LOC_Os09g36250	Os09g0532900	MYB family transcription factor, putative, expressed	MYB	2	OsMYB107	OsMYB121	285	2e-12
206	LOC_Os09g36730	Os09g0538400	MYB family transcription factor, putative, expressed	MYB	2	OsMYB108	OsMYB122	251	1.2e-14
207	LOC_Os10g30690	Os10g0443800	MYB family transcription factor, putative, expressed	MYB-related	1	OsMYBR73	OsMYBR85	279	1.2e-05
208	LOC_Os10g32600	Os10g0463400	MYB family transcription factor, putative, expressed	G2-like	1	NA	OsMYB123	167	4.9e-10
209	LOC_Os10g33810	Os10g0478300	myb-related protein Myb4, putative, expressed	MYB	2	OsMYB110	OsMYB124	276	5.7e-16
210	LOC_Os10g35660	Os10g0499900	MYB family transcription factor, putative, expressed	MYB	1	OsMYB111	OsMYB125	294	5.9e-11
211	LOC_Os10g39550	Os10g0541500	MYB family transcription factor, putative, expressed	G2-like	1	NA	OsMYB126	329	2.7e-14
212	LOC_Os10g41200	Os10g0561400	MYB family transcription factor, putative, expressed	MYB-related	1	OsMYBR75	OsMYBR86	235	2.9e-11
213	LOC_Os10g41260	Os10g0562100	MYB family transcription factor, putative, expressed	MYB-related	1	OsMYBR76	OsMYBR87	265	4.7e-13
214	LOC_Os11g01480	Os11g0106100	MYB family transcription factor, putative, expressed	G2-like	1	NA	OsMYB127	321	8.1e-13
215	LOC_Os11g03440	Os11g0128500	myb-like DNA-binding domain containing protein, putative, expressed	MYB	2	OsMYB112	OsMYB128	308	2.1e-14
216	LOC_Os11g08080	Os11g0183700	SWIRM domain containing protein, expressed	MYB-related	1	OsMYBR77	OsMYBR88	651	5.3e-09
217	LOC_Os11g10130	Os11g0207600	MYB family transcription factor, putative, expressed	MYB	1	OsMYB114	OsMYB129	267	5.6e-15
218	LOC_Os11g35390	Os11g0558200	MYB family transcription factor, putative, expressed	MYB	2	OsMYB115	OsMYB130	330	2e-15
219	LOC_Os11g45740	Os11g0684000	MYB family transcription factor, putative, expressed	MYB	2	OsMYB116	OsMYB131	285	1.2e-14
220	LOC_Os11g47460	Os11g0700500	MYB family transcription factor, putative, expressed	MYB	2	OsMYB117	OsMYB132	237	4.4e-15
221	LOC_Os12g01490	Os12g0105600	MYB family transcription factor, putative, expressed	G2-like	1	NA	OsMYB133	314	7.8e-13
222	LOC_Os12g03150	Os12g0125000	myb-like DNA-binding domain containing protein, putative, expressed	MYB	2	OsMYB118	OsMYB134	311	2.1e-14
223	LOC_Os12g07610	Os12g0175000	MYB family transcription factor, putative, expressed	MYB	1	OsMYB119	OsMYB135	378	1.4e-14
224	LOC_Os12g07640	Os12g0175400	MYB family transcription factor, putative, expressed	MYB	2	OsMYB120	OsMYB136	266	5.3e-15
225	LOC_Os12g07730	Os12g0176600	SWIRM domain containing protein, expressed	MYB-related	1	OsMYBR78	OsMYBR89	839	5.7e-08
226	LOC_Os12g13570	Os12g0238000	MYB family transcription factor, putative, expressed	MYB	3	OsMYB121	OsMYB137	845	2.6e-16
227	LOC_Os12g33070	Os12g0515300	myb-like DNA-binding domain containing protein, putative, expressed	MYB	2	OsMYB122	OsMYB138	409	1.3e-12
228	LOC_Os12g33950	Os12g0522900	MYB family transcription factor, putative, expressed	MYB-related	1	OsMYBR79	OsMYBR90	109	1.6e-07
229	LOC_Os12g37690	Os12g0564100	MYB family transcription factor, putative, expressed	MYB	2	OsMYB123	OsMYB139	300	4e-15
230	LOC_Os12g37970	Os12g0567300	MYB family transcription factor, putative, expressed	MYB	2	OsMYB124	OsMYB140	242	1.3e-15
231	LOC_Os12g38400	Os12g0572000	MYB family transcription factor, putative, expressed	MYB	1	OsMYB125	OsMYB141	342	2.1e-13
232	LOC_Os12g39640	Os12g0586300	MYB family transcription factor, putative, expressed	G2-like	1	NA	OsMYB142	395	5.9e-12
233	LOC_Os12g41920	Os12g0613300	single myb histone, putative, expressed	MYB-related	1	OsMYBR80	OsMYBR91	297	4.6e-09
