# Supplementary material for: Transcriptional Regulatory Network Analysis of MYB Transcription Factor Family Genes in Rice
Source: Front Plant Sci. 2015 Dec 24;6:1157. doi: 10.3389/fpls.2015.01157 (PMC4689866; doi:10.3389/fpls.2015.01157)
Supplement: Table S3 — Differentially expressed OsMYB genes under diverse microarray experiments. [file Table3.XLSX]

## Sheet: Sheet1
Supplementary Table S3 Differentially expressed OsMYB genes under diverse microarray experiments.
ID	MSU_ID	seedling	leaf	root	embryo	PHOPHORUS72HOURS	PHOPHORUS6HOURS	PHOPHORUS48HOURS	PHOPHORUS24HOURS	HORMONE IAA	SALT	DROUGHT	BIOTIC2HOUR	BIOTIC4HOUR	BIOTIC6HOUR
Os.408.1.S1_a_at	LOC_Os01g74410	0	2.54037	0	0	0	0	0	0	0	0	-1.76302	0	0	0
Os.5243.1.S1_at	LOC_Os02g55320	0	2.94889	0	-2.65023	0	0	0	0	0	0	0	0	0	0
Os.55636.1.S1_at	LOC_Os05g48010	0	4.55635	1.51304	0	0	0	0	0	0	0	0	0	0	0
Os.55528.1.S1_at	LOC_Os01g50110	0	-4.48054	0	2.83186	0	0	0	0	0	0	0	0	0	0
Os.49785.1.S1_at	LOC_Os03g51110	0	1.64849	0	0	-1.74057	0	0	0	0	0	0	0	0	0
Os.5279.1.S1_at	LOC_Os06g49040	0	2.67634	0	0	0	0	0	1.96335	0	0	0	0	0	0
Os.3389.2.S1_at	LOC_Os11g03440	0	2.44411	-3.68094	0	0	0	0	0	0	0	0	0	0	0
Os.57062.1.S1_at	LOC_Os11g35390	4.24929	4.56434	-4.83647	0	0	0	0	0	0	0	0	0	0	0
Os.49123.1.S1_at	LOC_Os08g33750	-2.35978	3.32129	1.85846	-1.72387	0	0	0	0	0	0	0	0	0	0
Os.52219.1.A1_at	LOC_Os02g04640	0	3.19032	1.28767	0	0	-1.49855	0	0	0	0	2.54821	0	0	0
Os.49428.1.S1_at	LOC_Os01g67770	0	3.06373	0	0	0	0	0	0	0	0	0	0	0	0
Os.53136.1.S1_at	LOC_Os06g45890	0	3.5944	0	0	0	0	0	0	0	0	0	0	0	0
Os.9336.1.S1_at	LOC_Os08g43550	0	2.98641	0	0	0	0	0	0	0	0	0	0	0	0
Os.30620.1.S1_at	LOC_Os01g63160	0	-1.54982	0	0	0	0	0	0	0	0	0	0	0	0
OsAffx.14939.1.S1_at	LOC_Os03g38210	0	-1.75109	0	0	0	0	0	0	0	0	0	0	0	0
OsAffx.17339.1.S1_at	LOC_Os08g34960	0	-0.906126	0	0	0	0	0	0	0	0	0	0	0	0
Os.51857.1.S1_at	LOC_Os02g10060	0	-1.16666	0	1.22067	0	0	0	0	0	0	0	0	0	0
OsAffx.19945.1.S1_at	LOC_Os01g07450	0	-1.55977	1.66643	0	0	0	0	0	0	0	0	0	0	0
Os.38391.1.A1_at	LOC_Os01g51260	0	-1.14555	0	0.905551	0	0	0	0	0	0	0	0	0	0
Os.48621.1.S1_at	LOC_Os02g17190	0	1.70433	0	-1.75272	0	0	0	0	0	0	0	0	0	0
Os.56985.1.S1_a_at	LOC_Os03g29614	0	-2.84277	0	1.96613	0	0	0	0	0	0	0	0	0	0
Os.35196.1.S1_at	LOC_Os05g51160	0	4.26538	0	0	0	0	0	1.58754	0	0	0	0	0	0
Os.54569.1.S1_x_at	LOC_Os06g43090	0	1.44567	0	-0.939274	0	0	0	0	0	0	0	0	0	0
Os.54007.1.S1_s_at	LOC_Os08g39980	0	0.908026	0	-0.864049	0	0	0	0	0	0	0	0	0	0
Os.54093.1.S1_at	LOC_Os04g47890	0	3.23374	-2.2566	-1.66838	0	0	0	0	0	0	0	0	0	0
OsAffx.14536.1.S1_at	LOC_Os05g04210	0	0	0	0	-1.44137	0	0	0	0	2.29316	0	2.7895	0	0
Os.55501.1.S1_at	LOC_Os02g07170	0	0	0	0	-1.48779	-2.26886	-2.21123	-1.81071	0	0	0	0	0	0
Os.3391.1.S1_at	LOC_Os09g23620	0	1.79448	0	0	0	0	0	0	0	0	2.12895	5.17173	2.42637	0
Os.56210.1.S1_at	LOC_Os04g42950	-3.60391	0	4.27564	0	0	0	0	1.9692	0	3.48769	1.69984	0	0	0
Os.9514.1.S1_at	LOC_Os05g04820	0	5.52184	-1.38549	-1.23453	0	0	2.46586	2.70613	0	0	0	0	0	0
Os.7051.1.S1_at	LOC_Os02g49986	2.1718	1.97558	-2.16613	-3.10676	0	0	0	1.43913	0	0	2.98223	0	0	0
Os.29819.1.S1_at	LOC_Os01g08160	0	2.4499	0	0	0	0	0	0	0	0	0	0	0	0
Os.623.1.S1_x_at	LOC_Os01g09640	0	0	0	0	0	0	0	0	0	0	2.59354	0	0	0
Os.45888.1.S1_at	LOC_Os01g45090	0	0	0	0	0	0	0	0	0	0	0	1.5316	0	0
Os.38177.1.S1_at	LOC_Os01g62410	0	0	0	0	0	0	0	0	0	0	1.51347	0	0	0
Os.42406.1.S1_at	LOC_Os01g63460	0	2.66238	0	0	0	0	0	0	0	0	0	0	0	0
Os.51839.1.S1_x_at	LOC_Os04g01970	0	1.028	0	0	0	0	0	0	0	0	0	0	0	0
OsAffx.14205.1.S1_at	LOC_Os04g39470	0	-0.755754	0	0	0	0	0	0	0	0	0	0	0	0
Os.54193.1.S1_at	LOC_Os04g40420	0	1.03328	0	0	0	0	0	0	0	0	0	0	0	0
Os.3386.1.S1_x_at	LOC_Os06g10350	0	0	0	0	0	0	0	0	0	0	-2.58702	0	0	0
Os.53311.1.S1_at	LOC_Os07g49530	0	1.23292	0	0	0	0	0	0	0	0	0	0	0	0
Os.57528.1.S1_at	LOC_Os08g33150	0	0	0	0	0	0	0	0	0	0	1.52217	0	0	0
Os.8874.1.S1_at	LOC_Os11g08080	0	0	0	1.365	0	0	0	0	0	0	0	0	0	0
Os.9655.1.S1_at	LOC_Os12g07730	0	1.54499	0	0	0	0	0	0	0	0	0	0	0	0
