# Supplementary material for: Transcriptional Regulatory Network Analysis of MYB Transcription Factor Family Genes in Rice
Source: Front Plant Sci. 2015 Dec 24;6:1157. doi: 10.3389/fpls.2015.01157 (PMC4689866; doi:10.3389/fpls.2015.01157)
Supplement: Table S4 — Modular gene ontology enrichment analysis. [file Table4.XLSX]

## Sheet: Sheet2
Suplemnetary Table S4: Modular gene ontology enrichment analysis.
p-value	Q&T/T	C ID	C type	C name and depth in group		Q&T list
Module 1
0.000171	GO:0033993	BP	response to lipid	OS.12484.1.S1_AT,OS.15338.1.S1_A_AT,OS.22375.1.S1_X_AT,OS.23936.1.S1_AT,OS.27252.1.S1_A_AT,OS.3391.1.S1_AT,OS.4945.1.S1_AT,OS.49785.1.S1_AT,OS.57528.1.S1_AT,OSAFFX.28215.1.S1_AT
0.0147	GO:0009719	BP	response to endogenous stimulus	OS.12484.1.S1_AT,OS.15338.1.S1_A_AT,OS.22375.1.S1_X_AT,OS.23936.1.S1_AT,OS.27252.1.S1_A_AT,OS.3391.1.S1_AT,OS.4945.1.S1_AT,OS.49785.1.S1_AT,OS.57528.1.S1_AT,OS.9336.1.S1_AT,OSAFFX.28215.1.S1_AT
0.0117	GO:0009725	BP	response to hormone stimulus	OS.12484.1.S1_AT,OS.15338.1.S1_A_AT,OS.22375.1.S1_X_AT,OS.23936.1.S1_AT,OS.27252.1.S1_A_AT,OS.3391.1.S1_AT,OS.4945.1.S1_AT,OS.49785.1.S1_AT,OS.57528.1.S1_AT,OS.9336.1.S1_AT,OSAFFX.28215.1.S1_AT
0.00667	GO:0009723	BP	response to ethylene stimulus	OS.12484.1.S1_AT,OS.22375.1.S1_X_AT,OS.23936.1.S1_AT,OS.27252.1.S1_A_AT,OS.4945.1.S1_AT
5.54e-06	GO:0009753	BP	response to jasmonic acid stimulus	OS.12484.1.S1_AT,OS.15338.1.S1_A_AT,OS.22375.1.S1_X_AT,OS.23936.1.S1_AT,OS.27252.1.S1_A_AT,OS.4945.1.S1_AT,OS.9336.1.S1_AT
0.00627	GO:0009733	BP	response to auxin stimulus	OS.12484.1.S1_AT,OS.15338.1.S1_A_AT,OS.22375.1.S1_X_AT,OS.23936.1.S1_AT,OS.27252.1.S1_A_AT,OS.4945.1.S1_AT,OSAFFX.28215.1.S1_AT
6.94e-06	GO:0009739	BP	response to gibberellin stimulus	OS.12484.1.S1_AT,OS.15338.1.S1_A_AT,OS.22375.1.S1_X_AT,OS.23936.1.S1_AT,OS.27252.1.S1_A_AT,OS.4945.1.S1_AT
0.00419	GO:0009737	BP	response to abscisic acid stimulus	OS.12484.1.S1_AT,OS.23936.1.S1_AT,OS.27252.1.S1_A_AT,OS.3391.1.S1_AT,OS.4945.1.S1_AT,OS.49785.1.S1_AT,OS.57528.1.S1_AT,OSAFFX.28215.1.S1_AT
0.00972	GO:0065008	BP	regulation of biological quality	OS.1229.1.S1_A_AT,OS.15338.1.S1_A_AT,OS.25453.1.A1_AT,OS.27252.1.S1_A_AT,OS.29819.1.S1_AT,OS.51857.1.S1_AT,OS.54007.1.S1_S_AT,OS.55636.1.S1_AT,OS.57062.1.S1_AT,OS.7051.1.S1_AT,OS.8369.1.S1_AT,OSAFFX.12531.1.S1_AT,OSAFFX.13026.1.S1_AT,OSAFFX.13043.1.S1_AT,OSAFFX.14205.1.S1_AT,OSAFFX.24606.2.S1_AT,OSAFFX.24606.3.S1_AT,OSAFFX.2811.1.S1_AT,OSAFFX.29578.1.S1_AT,OSAFFX.7993.1.S1_AT
0.00287	GO:0042592	BP	homeostatic process	OS.1229.1.S1_A_AT,OS.15338.1.S1_A_AT,OS.25453.1.A1_AT,OS.27252.1.S1_A_AT,OS.29819.1.S1_AT,OS.51857.1.S1_AT,OS.54007.1.S1_S_AT,OS.55636.1.S1_AT,OS.57062.1.S1_AT,OS.7051.1.S1_AT,OS.8369.1.S1_AT,OSAFFX.12531.1.S1_AT,OSAFFX.13026.1.S1_AT,OSAFFX.13043.1.S1_AT,OSAFFX.14205.1.S1_AT,OSAFFX.24606.2.S1_AT,OSAFFX.24606.3.S1_AT,OSAFFX.2811.1.S1_AT,OSAFFX.29578.1.S1_AT,OSAFFX.7993.1.S1_AT
0.000266	GO:0048871	BP	multicellular organismal homeostasis	OS.1229.1.S1_A_AT,OS.15338.1.S1_A_AT,OS.25453.1.A1_AT,OS.27252.1.S1_A_AT,OS.29819.1.S1_AT,OS.51857.1.S1_AT,OS.54007.1.S1_S_AT,OS.55636.1.S1_AT,OS.57062.1.S1_AT,OS.7051.1.S1_AT,OS.8369.1.S1_AT,OSAFFX.12531.1.S1_AT,OSAFFX.13026.1.S1_AT,OSAFFX.13043.1.S1_AT,OSAFFX.14205.1.S1_AT,OSAFFX.24606.2.S1_AT,OSAFFX.24606.3.S1_AT,OSAFFX.2811.1.S1_AT,OSAFFX.29578.1.S1_AT,OSAFFX.7993.1.S1_AT
0.000266	GO:0001659	BP	temperature homeostasis	OS.1229.1.S1_A_AT,OS.15338.1.S1_A_AT,OS.25453.1.A1_AT,OS.27252.1.S1_A_AT,OS.29819.1.S1_AT,OS.51857.1.S1_AT,OS.54007.1.S1_S_AT,OS.55636.1.S1_AT,OS.57062.1.S1_AT,OS.7051.1.S1_AT,OS.8369.1.S1_AT,OSAFFX.12531.1.S1_AT,OSAFFX.13026.1.S1_AT,OSAFFX.13043.1.S1_AT,OSAFFX.14205.1.S1_AT,OSAFFX.24606.2.S1_AT,OSAFFX.24606.3.S1_AT,OSAFFX.2811.1.S1_AT,OSAFFX.29578.1.S1_AT,OSAFFX.7993.1.S1_AT
0.000266	GO:0042309	BP	homoiothermy	OS.1229.1.S1_A_AT,OS.15338.1.S1_A_AT,OS.25453.1.A1_AT,OS.27252.1.S1_A_AT,OS.29819.1.S1_AT,OS.51857.1.S1_AT,OS.54007.1.S1_S_AT,OS.55636.1.S1_AT,OS.57062.1.S1_AT,OS.7051.1.S1_AT,OS.8369.1.S1_AT,OSAFFX.12531.1.S1_AT,OSAFFX.13026.1.S1_AT,OSAFFX.13043.1.S1_AT,OSAFFX.14205.1.S1_AT,OSAFFX.24606.2.S1_AT,OSAFFX.24606.3.S1_AT,OSAFFX.2811.1.S1_AT,OSAFFX.29578.1.S1_AT,OSAFFX.7993.1.S1_AT
1.71e-05	GO:0014070	BP	response to organic cyclic compound	OS.12484.1.S1_AT,OS.15338.1.S1_A_AT,OS.22375.1.S1_X_AT,OS.23936.1.S1_AT,OS.27252.1.S1_A_AT,OS.4945.1.S1_AT,OS.9336.1.S1_AT,OSAFFX.28215.1.S1_AT
9.74e-08	GO:0009751	BP	response to salicylic acid stimulus	OS.12484.1.S1_AT,OS.15338.1.S1_A_AT,OS.22375.1.S1_X_AT,OS.23936.1.S1_AT,OS.27252.1.S1_A_AT,OS.4945.1.S1_AT,OS.9336.1.S1_AT,OSAFFX.28215.1.S1_AT
0.00051	GO:0009628	BP	response to abiotic stimulus	OS.1229.1.S1_A_AT,OS.12484.1.S1_AT,OS.15338.1.S1_A_AT,OS.22375.1.S1_X_AT,OS.23936.1.S1_AT,OS.25453.1.A1_AT,OS.27252.1.S1_A_AT,OS.29819.1.S1_AT,OS.4945.1.S1_AT,OS.51857.1.S1_AT,OS.54007.1.S1_S_AT,OS.55636.1.S1_AT,OS.57062.1.S1_AT,OS.7051.1.S1_AT,OS.8369.1.S1_AT,OS.9336.1.S1_AT,OSAFFX.12531.1.S1_AT,OSAFFX.13026.1.S1_AT,OSAFFX.13043.1.S1_AT,OSAFFX.14205.1.S1_AT,OSAFFX.24606.2.S1_AT,OSAFFX.24606.3.S1…
0.00425	GO:0009266	BP	response to temperature stimulus	OS.1229.1.S1_A_AT,OS.15338.1.S1_A_AT,OS.25453.1.A1_AT,OS.27252.1.S1_A_AT,OS.29819.1.S1_AT,OS.51857.1.S1_AT,OS.54007.1.S1_S_AT,OS.55636.1.S1_AT,OS.57062.1.S1_AT,OS.7051.1.S1_AT,OS.8369.1.S1_AT,OSAFFX.12531.1.S1_AT,OSAFFX.13026.1.S1_AT,OSAFFX.13043.1.S1_AT,OSAFFX.14205.1.S1_AT,OSAFFX.24606.2.S1_AT,OSAFFX.24606.3.S1_AT,OSAFFX.2811.1.S1_AT,OSAFFX.29578.1.S1_AT,OSAFFX.7993.1.S1_AT
0.0022	GO:0009409	BP	response to cold	OS.1229.1.S1_A_AT,OS.15338.1.S1_A_AT,OS.25453.1.A1_AT,OS.27252.1.S1_A_AT,OS.29819.1.S1_AT,OS.51857.1.S1_AT,OS.54007.1.S1_S_AT,OS.55636.1.S1_AT,OS.57062.1.S1_AT,OS.7051.1.S1_AT,OS.8369.1.S1_AT,OSAFFX.12531.1.S1_AT,OSAFFX.13026.1.S1_AT,OSAFFX.13043.1.S1_AT,OSAFFX.14205.1.S1_AT,OSAFFX.24606.2.S1_AT,OSAFFX.24606.3.S1_AT,OSAFFX.2811.1.S1_AT,OSAFFX.29578.1.S1_AT,OSAFFX.7993.1.S1_AT
0.000296	GO:0050826	BP	response to freezing	OS.1229.1.S1_A_AT,OS.15338.1.S1_A_AT,OS.25453.1.A1_AT,OS.27252.1.S1_A_AT,OS.29819.1.S1_AT,OS.51857.1.S1_AT,OS.54007.1.S1_S_AT,OS.55636.1.S1_AT,OS.57062.1.S1_AT,OS.7051.1.S1_AT,OS.8369.1.S1_AT,OSAFFX.12531.1.S1_AT,OSAFFX.13026.1.S1_AT,OSAFFX.13043.1.S1_AT,OSAFFX.14205.1.S1_AT,OSAFFX.24606.2.S1_AT,OSAFFX.24606.3.S1_AT,OSAFFX.2811.1.S1_AT,OSAFFX.29578.1.S1_AT,OSAFFX.7993.1.S1_AT
7.2e-18	GO:0005575	CC	cellular_component	OS.10050.1.S1_AT,OS.10174.1.S1_AT,OS.11085.1.S1_AT,OS.11638.1.S1_AT,OS.11949.1.S1_AT,OS.1229.1.S1_A_AT,OS.12484.1.S1_AT,OS.13978.1.S1_A_AT,OS.14719.1.S1_AT,OS.15138.1.S1_AT,OS.15338.1.S1_A_AT,OS.1619.1.S1_AT,OS.18725.1.S1_AT,OS.21034.1.S1_AT,OS.22375.1.S1_X_AT,OS.23087.1.S1_AT,OS.23936.1.S1_AT,OS.24994.1.S1_AT,OS.25453.1.A1_AT,OS.25588.1.S1_A_AT,OS.27085.1.A1_AT,OS.27252.1.S1_A_AT,OS.27847.1.S1_A…
7.59e-35	GO:0043226	CC	organelle	OS.10050.1.S1_AT,OS.10174.1.S1_AT,OS.11085.1.S1_AT,OS.11638.1.S1_AT,OS.11949.1.S1_AT,OS.1229.1.S1_A_AT,OS.12484.1.S1_AT,OS.13978.1.S1_A_AT,OS.14719.1.S1_AT,OS.15138.1.S1_AT,OS.15338.1.S1_A_AT,OS.1619.1.S1_AT,OS.18725.1.S1_AT,OS.21034.1.S1_AT,OS.22375.1.S1_X_AT,OS.23087.1.S1_AT,OS.23936.1.S1_AT,OS.24994.1.S1_AT,OS.25453.1.A1_AT,OS.25588.1.S1_A_AT,OS.27085.1.A1_AT,OS.27252.1.S1_A_AT,OS.27847.1.S1_A…
1.82e-36	GO:0043227	CC	membrane-bounded organelle	OS.10050.1.S1_AT,OS.10174.1.S1_AT,OS.11085.1.S1_AT,OS.11638.1.S1_AT,OS.11949.1.S1_AT,OS.1229.1.S1_A_AT,OS.12484.1.S1_AT,OS.13978.1.S1_A_AT,OS.14719.1.S1_AT,OS.15138.1.S1_AT,OS.15338.1.S1_A_AT,OS.1619.1.S1_AT,OS.18725.1.S1_AT,OS.21034.1.S1_AT,OS.22375.1.S1_X_AT,OS.23087.1.S1_AT,OS.23936.1.S1_AT,OS.24994.1.S1_AT,OS.25453.1.A1_AT,OS.25588.1.S1_A_AT,OS.27085.1.A1_AT,OS.27252.1.S1_A_AT,OS.27847.1.S1_A…
4.09e-25	GO:0005623	CC	cell	OS.10050.1.S1_AT,OS.10174.1.S1_AT,OS.11085.1.S1_AT,OS.11638.1.S1_AT,OS.11949.1.S1_AT,OS.1229.1.S1_A_AT,OS.12484.1.S1_AT,OS.13978.1.S1_A_AT,OS.14719.1.S1_AT,OS.15138.1.S1_AT,OS.15338.1.S1_A_AT,OS.1619.1.S1_AT,OS.18725.1.S1_AT,OS.21034.1.S1_AT,OS.22375.1.S1_X_AT,OS.23087.1.S1_AT,OS.23936.1.S1_AT,OS.24994.1.S1_AT,OS.25453.1.A1_AT,OS.25588.1.S1_A_AT,OS.27085.1.A1_AT,OS.27252.1.S1_A_AT,OS.27847.1.S1_A…
4.09e-25	GO:0044464	CC	cell part	OS.10050.1.S1_AT,OS.10174.1.S1_AT,OS.11085.1.S1_AT,OS.11638.1.S1_AT,OS.11949.1.S1_AT,OS.1229.1.S1_A_AT,OS.12484.1.S1_AT,OS.13978.1.S1_A_AT,OS.14719.1.S1_AT,OS.15138.1.S1_AT,OS.15338.1.S1_A_AT,OS.1619.1.S1_AT,OS.18725.1.S1_AT,OS.21034.1.S1_AT,OS.22375.1.S1_X_AT,OS.23087.1.S1_AT,OS.23936.1.S1_AT,OS.24994.1.S1_AT,OS.25453.1.A1_AT,OS.25588.1.S1_A_AT,OS.27085.1.A1_AT,OS.27252.1.S1_A_AT,OS.27847.1.S1_A…
3.53e-29	GO:0005622	CC	intracellular	OS.10050.1.S1_AT,OS.10174.1.S1_AT,OS.11085.1.S1_AT,OS.11638.1.S1_AT,OS.11949.1.S1_AT,OS.1229.1.S1_A_AT,OS.12484.1.S1_AT,OS.13978.1.S1_A_AT,OS.14719.1.S1_AT,OS.15138.1.S1_AT,OS.15338.1.S1_A_AT,OS.1619.1.S1_AT,OS.18725.1.S1_AT,OS.21034.1.S1_AT,OS.22375.1.S1_X_AT,OS.23087.1.S1_AT,OS.23936.1.S1_AT,OS.24994.1.S1_AT,OS.25453.1.A1_AT,OS.25588.1.S1_A_AT,OS.27085.1.A1_AT,OS.27252.1.S1_A_AT,OS.27847.1.S1_A…
2.09e-31	GO:0044424	CC	intracellular part	OS.10050.1.S1_AT,OS.10174.1.S1_AT,OS.11085.1.S1_AT,OS.11638.1.S1_AT,OS.11949.1.S1_AT,OS.1229.1.S1_A_AT,OS.12484.1.S1_AT,OS.13978.1.S1_A_AT,OS.14719.1.S1_AT,OS.15138.1.S1_AT,OS.15338.1.S1_A_AT,OS.1619.1.S1_AT,OS.18725.1.S1_AT,OS.21034.1.S1_AT,OS.22375.1.S1_X_AT,OS.23087.1.S1_AT,OS.23936.1.S1_AT,OS.24994.1.S1_AT,OS.25453.1.A1_AT,OS.25588.1.S1_A_AT,OS.27085.1.A1_AT,OS.27252.1.S1_A_AT,OS.27847.1.S1_A…
7.59e-35	GO:0043229	CC	intracellular organelle	OS.10050.1.S1_AT,OS.10174.1.S1_AT,OS.11085.1.S1_AT,OS.11638.1.S1_AT,OS.11949.1.S1_AT,OS.1229.1.S1_A_AT,OS.12484.1.S1_AT,OS.13978.1.S1_A_AT,OS.14719.1.S1_AT,OS.15138.1.S1_AT,OS.15338.1.S1_A_AT,OS.1619.1.S1_AT,OS.18725.1.S1_AT,OS.21034.1.S1_AT,OS.22375.1.S1_X_AT,OS.23087.1.S1_AT,OS.23936.1.S1_AT,OS.24994.1.S1_AT,OS.25453.1.A1_AT,OS.25588.1.S1_A_AT,OS.27085.1.A1_AT,OS.27252.1.S1_A_AT,OS.27847.1.S1_A…
1.82e-36	GO:0043231	CC	intracellular membrane-bounded organelle	OS.10050.1.S1_AT,OS.10174.1.S1_AT,OS.11085.1.S1_AT,OS.11638.1.S1_AT,OS.11949.1.S1_AT,OS.1229.1.S1_A_AT,OS.12484.1.S1_AT,OS.13978.1.S1_A_AT,OS.14719.1.S1_AT,OS.15138.1.S1_AT,OS.15338.1.S1_A_AT,OS.1619.1.S1_AT,OS.18725.1.S1_AT,OS.21034.1.S1_AT,OS.22375.1.S1_X_AT,OS.23087.1.S1_AT,OS.23936.1.S1_AT,OS.24994.1.S1_AT,OS.25453.1.A1_AT,OS.25588.1.S1_A_AT,OS.27085.1.A1_AT,OS.27252.1.S1_A_AT,OS.27847.1.S1_A…
2e-59	GO:0005634	CC	nucleus	OS.10050.1.S1_AT,OS.10174.1.S1_AT,OS.11085.1.S1_AT,OS.11638.1.S1_AT,OS.11949.1.S1_AT,OS.1229.1.S1_A_AT,OS.12484.1.S1_AT,OS.13978.1.S1_A_AT,OS.14719.1.S1_AT,OS.15138.1.S1_AT,OS.15338.1.S1_A_AT,OS.1619.1.S1_AT,OS.18725.1.S1_AT,OS.21034.1.S1_AT,OS.22375.1.S1_X_AT,OS.23087.1.S1_AT,OS.23936.1.S1_AT,OS.24994.1.S1_AT,OS.25453.1.A1_AT,OS.25588.1.S1_A_AT,OS.27085.1.A1_AT,OS.27252.1.S1_A_AT,OS.27847.1.S1_A…
0.0104	GO:0000156	MF	two-component response regulator activity	OS.11949.1.S1_AT,OS.27847.1.S1_AT,OS.49428.1.S1_AT,OS.5243.1.S1_AT
0.0432	GO:0003674	MF	molecular_function	OS.10050.1.S1_AT,OS.10174.1.S1_AT,OS.10204.1.S1_AT,OS.11085.1.S1_AT,OS.11638.1.S1_AT,OS.11949.1.S1_AT,OS.1229.1.S1_A_AT,OS.12484.1.S1_AT,OS.13978.1.S1_A_AT,OS.14719.1.S1_AT,OS.15138.1.S1_AT,OS.15338.1.S1_A_AT,OS.1619.1.S1_AT,OS.18725.1.S1_AT,OS.21034.1.S1_AT,OS.22375.1.S1_X_AT,OS.23087.1.S1_AT,OS.23936.1.S1_AT,OS.24994.1.S1_AT,OS.25453.1.A1_AT,OS.25588.1.S1_A_AT,OS.27085.1.A1_AT,OS.27252.1.S1_A_A…
4.36e-15	GO:0005488	MF	binding	OS.10050.1.S1_AT,OS.10174.1.S1_AT,OS.10204.1.S1_AT,OS.11085.1.S1_AT,OS.11638.1.S1_AT,OS.11949.1.S1_AT,OS.1229.1.S1_A_AT,OS.12484.1.S1_AT,OS.13978.1.S1_A_AT,OS.14719.1.S1_AT,OS.15138.1.S1_AT,OS.15338.1.S1_A_AT,OS.1619.1.S1_AT,OS.18725.1.S1_AT,OS.21034.1.S1_AT,OS.22375.1.S1_X_AT,OS.23087.1.S1_AT,OS.23936.1.S1_AT,OS.24994.1.S1_AT,OS.25453.1.A1_AT,OS.25588.1.S1_A_AT,OS.27085.1.A1_AT,OS.27252.1.S1_A_A…
4.89e-29	GO:0097159	MF	organic cyclic compound binding	OS.10050.1.S1_AT,OS.10174.1.S1_AT,OS.10204.1.S1_AT,OS.11085.1.S1_AT,OS.11638.1.S1_AT,OS.11949.1.S1_AT,OS.1229.1.S1_A_AT,OS.12484.1.S1_AT,OS.13978.1.S1_A_AT,OS.14719.1.S1_AT,OS.15138.1.S1_AT,OS.15338.1.S1_A_AT,OS.1619.1.S1_AT,OS.18725.1.S1_AT,OS.21034.1.S1_AT,OS.22375.1.S1_X_AT,OS.23087.1.S1_AT,OS.23936.1.S1_AT,OS.24994.1.S1_AT,OS.25453.1.A1_AT,OS.25588.1.S1_A_AT,OS.27085.1.A1_AT,OS.27252.1.S1_A_A…
0.000266	GO:0050824	MF	water binding	OS.1229.1.S1_A_AT,OS.15338.1.S1_A_AT,OS.25453.1.A1_AT,OS.27252.1.S1_A_AT,OS.29819.1.S1_AT,OS.51857.1.S1_AT,OS.54007.1.S1_S_AT,OS.55636.1.S1_AT,OS.57062.1.S1_AT,OS.7051.1.S1_AT,OS.8369.1.S1_AT,OSAFFX.12531.1.S1_AT,OSAFFX.13026.1.S1_AT,OSAFFX.13043.1.S1_AT,OSAFFX.14205.1.S1_AT,OSAFFX.24606.2.S1_AT,OSAFFX.24606.3.S1_AT,OSAFFX.2811.1.S1_AT,OSAFFX.29578.1.S1_AT,OSAFFX.7993.1.S1_AT
0.000266	GO:0050825	MF	ice binding	OS.1229.1.S1_A_AT,OS.15338.1.S1_A_AT,OS.25453.1.A1_AT,OS.27252.1.S1_A_AT,OS.29819.1.S1_AT,OS.51857.1.S1_AT,OS.54007.1.S1_S_AT,OS.55636.1.S1_AT,OS.57062.1.S1_AT,OS.7051.1.S1_AT,OS.8369.1.S1_AT,OSAFFX.12531.1.S1_AT,OSAFFX.13026.1.S1_AT,OSAFFX.13043.1.S1_AT,OSAFFX.14205.1.S1_AT,OSAFFX.24606.2.S1_AT,OSAFFX.24606.3.S1_AT,OSAFFX.2811.1.S1_AT,OSAFFX.29578.1.S1_AT,OSAFFX.7993.1.S1_AT
4.86e-29	GO:1901363	MF	heterocyclic compound binding	OS.10050.1.S1_AT,OS.10174.1.S1_AT,OS.10204.1.S1_AT,OS.11085.1.S1_AT,OS.11638.1.S1_AT,OS.11949.1.S1_AT,OS.1229.1.S1_A_AT,OS.12484.1.S1_AT,OS.13978.1.S1_A_AT,OS.14719.1.S1_AT,OS.15138.1.S1_AT,OS.15338.1.S1_A_AT,OS.1619.1.S1_AT,OS.18725.1.S1_AT,OS.21034.1.S1_AT,OS.22375.1.S1_X_AT,OS.23087.1.S1_AT,OS.23936.1.S1_AT,OS.24994.1.S1_AT,OS.25453.1.A1_AT,OS.25588.1.S1_A_AT,OS.27085.1.A1_AT,OS.27252.1.S1_A_A…
4.7e-45	GO:0003676	MF	nucleic acid binding	OS.10050.1.S1_AT,OS.10174.1.S1_AT,OS.10204.1.S1_AT,OS.11085.1.S1_AT,OS.11638.1.S1_AT,OS.11949.1.S1_AT,OS.1229.1.S1_A_AT,OS.12484.1.S1_AT,OS.13978.1.S1_A_AT,OS.14719.1.S1_AT,OS.15138.1.S1_AT,OS.15338.1.S1_A_AT,OS.1619.1.S1_AT,OS.18725.1.S1_AT,OS.21034.1.S1_AT,OS.22375.1.S1_X_AT,OS.23087.1.S1_AT,OS.23936.1.S1_AT,OS.24994.1.S1_AT,OS.25453.1.A1_AT,OS.25588.1.S1_A_AT,OS.27085.1.A1_AT,OS.27252.1.S1_A_A…
1.51e-66	GO:0003677	MF	DNA binding	OS.10050.1.S1_AT,OS.10174.1.S1_AT,OS.10204.1.S1_AT,OS.11085.1.S1_AT,OS.11638.1.S1_AT,OS.11949.1.S1_AT,OS.1229.1.S1_A_AT,OS.12484.1.S1_AT,OS.13978.1.S1_A_AT,OS.14719.1.S1_AT,OS.15138.1.S1_AT,OS.15338.1.S1_A_AT,OS.1619.1.S1_AT,OS.18725.1.S1_AT,OS.21034.1.S1_AT,OS.22375.1.S1_X_AT,OS.23087.1.S1_AT,OS.23936.1.S1_AT,OS.24994.1.S1_AT,OS.25453.1.A1_AT,OS.25588.1.S1_A_AT,OS.27085.1.A1_AT,OS.27252.1.S1_A_A…
Module 2
0.0106	GO:0043226	CC	OS.16203.1.S1_AT,OS.30620.1.S1_AT,OS.50003.1.S1_AT,OS.51525.1.S1_AT,OS.56985.1.S1_A_AT,OSAFFX.14939.1.S1_AT,OSAFFX.17339.1.S1_AT,OSAFFX.23905.1.S1_AT,OSAFFX.28697.1.S1_AT,OSAFFX.4454.1.S1_AT
0.00349	GO:0043227	CC	OS.16203.1.S1_AT,OS.30620.1.S1_AT,OS.50003.1.S1_AT,OS.51525.1.S1_AT,OS.56985.1.S1_A_AT,OSAFFX.14939.1.S1_AT,OSAFFX.17339.1.S1_AT,OSAFFX.23905.1.S1_AT,OSAFFX.28697.1.S1_AT,OSAFFX.4454.1.S1_AT
0.0457	GO:0005622	CC	OS.16203.1.S1_AT,OS.30620.1.S1_AT,OS.50003.1.S1_AT,OS.51525.1.S1_AT,OS.56985.1.S1_A_AT,OSAFFX.14939.1.S1_AT,OSAFFX.17339.1.S1_AT,OSAFFX.23905.1.S1_AT,OSAFFX.28697.1.S1_AT,OSAFFX.4454.1.S1_AT
0.0258	GO:0044424	CC	OS.16203.1.S1_AT,OS.30620.1.S1_AT,OS.50003.1.S1_AT,OS.51525.1.S1_AT,OS.56985.1.S1_A_AT,OSAFFX.14939.1.S1_AT,OSAFFX.17339.1.S1_AT,OSAFFX.23905.1.S1_AT,OSAFFX.28697.1.S1_AT,OSAFFX.4454.1.S1_AT
0.0106	GO:0043229	CC	OS.16203.1.S1_AT,OS.30620.1.S1_AT,OS.50003.1.S1_AT,OS.51525.1.S1_AT,OS.56985.1.S1_A_AT,OSAFFX.14939.1.S1_AT,OSAFFX.17339.1.S1_AT,OSAFFX.23905.1.S1_AT,OSAFFX.28697.1.S1_AT,OSAFFX.4454.1.S1_AT
0.00349	GO:0043231	CC	OS.16203.1.S1_AT,OS.30620.1.S1_AT,OS.50003.1.S1_AT,OS.51525.1.S1_AT,OS.56985.1.S1_A_AT,OSAFFX.14939.1.S1_AT,OSAFFX.17339.1.S1_AT,OSAFFX.23905.1.S1_AT,OSAFFX.28697.1.S1_AT,OSAFFX.4454.1.S1_AT
8.38e-06	GO:0005634	CC	OS.16203.1.S1_AT,OS.30620.1.S1_AT,OS.50003.1.S1_AT,OS.51525.1.S1_AT,OS.56985.1.S1_A_AT,OSAFFX.14939.1.S1_AT,OSAFFX.17339.1.S1_AT,OSAFFX.23905.1.S1_AT,OSAFFX.28697.1.S1_AT,OSAFFX.4454.1.S1_AT
0.00123	GO:0003676	MF	OS.16203.1.S1_AT,OS.30620.1.S1_AT,OS.50003.1.S1_AT,OS.51525.1.S1_AT,OS.55528.1.S1_AT,OS.56985.1.S1_A_AT,OSAFFX.14939.1.S1_AT,OSAFFX.17339.1.S1_AT,OSAFFX.23905.1.S1_AT,OSAFFX.28697.1.S1_AT,OSAFFX.4454.1.S1_AT
5.1e-06	GO:0003677	MF	OS.16203.1.S1_AT,OS.30620.1.S1_AT,OS.50003.1.S1_AT,OS.51525.1.S1_AT,OS.55528.1.S1_AT,OS.56985.1.S1_A_AT,OSAFFX.14939.1.S1_AT,OSAFFX.17339.1.S1_AT,OSAFFX.23905.1.S1_AT,OSAFFX.28697.1.S1_AT,OSAFFX.4454.1.S1_AT
Module 3
0.0104	GO:0048584	BP	OS.10202.1.S1_AT,OSAFFX.30643.1.S1_AT
0.0107	GO:0005634	CC	OS.10202.1.S1_AT,OS.31652.1.S1_AT,OS.48621.1.S1_AT,OS.54784.1.S1_AT,OSAFFX.30643.1.S1_AT,OSAFFX.3339.1.S1_AT
0.0026	GO:0003677	MF	OS.10202.1.S1_AT,OS.31652.1.S1_AT,OS.48621.1.S1_AT,OS.54784.1.S1_AT,OSAFFX.16854.1.S1_S_AT,OSAFFX.30643.1.S1_AT,OSAFFX.3339.1.S1_AT
Module 4
0.0018	GO:0005634	CC	OS.10115.1.S1_AT,OS.14525.1.S1_AT,OS.1726.1.S1_AT,OS.18392.1.S1_AT,OS.5279.1.S1_AT,OSAFFX.27267.1.S1_AT
0.0138	GO:0003677	MF	OS.10115.1.S1_AT,OS.14525.1.S1_AT,OS.1726.1.S1_AT,OS.18392.1.S1_AT,OS.5279.1.S1_AT,OSAFFX.27267.1.S1_AT
Module 5
0.0156	GO:0005634	CC	OS.12994.1.S1_AT,OS.22373.1.S1_AT,OS.23747.1.S1_S_AT,OS.54569.1.S1_X_AT,OS.9514.1.S1_AT
