# Supplementary material for: Transcriptional Regulatory Network Analysis of MYB Transcription Factor Family Genes in Rice
Source: Front Plant Sci. 2015 Dec 24;6:1157. doi: 10.3389/fpls.2015.01157 (PMC4689866; doi:10.3389/fpls.2015.01157)
Supplement: Table S5 — Average logarithmic (A) signal values of 219 OsMYB protein encoding genes expressed under different microarray experiments. (B) Pearson correlation coefficient (PCC) among OsMYB genes in top down approach. (C) Simple and complex topological properties of correlation network of OsMYB genes. Red highlighted is hub nodes. [file Table5.XLSX]

## Sheet: lograthmic signal values (A)
Supplemental Table S5 A. Average log signal values of 219 OsMYB protein encoding genes expressed under different microarray experiments.
MSU_id	Control	Drought	Salt	Cold	Embryo	Endosperm	Leaf	Root	Seedling	Mock_inoculated_root_2_dpi	Mock_inoculated_root_4_dpi	Mock_inoculated_root_6_dpi	Magnaporthe_oryzae_Guy11_inoculated_root_2_dpi	Magnaporthe_oryzae_Guy11_inoculated_root_4_dpi	Magnaporthe_oryzae_Guy11_inoculated_root_6_dpi	Rice_seedling_grown_under_Pi-sufficient_condition	Rice_seedling_exposed_to_Pi-deficient_solution_for_6_hours	Rice_seedling_exposed_to_Pi-deficient_solution_for_24_hours	Rice_seedling_exposed_to_Pi-deficient_solution_for_48_hours	Rice_seedling_exposed_to_Pi-deficient_solution_for_72_hours	Seedling_Control	IAA_treated	BAP_treated
LOC_Os01g03720	2.26	2.11	2.43	2.03	1.85	1.74	1.74	2.43	2.41	2.81	2.59	2.48	2.53	2.69	2.76	2.4	2.02	1.97	2.24	1.93	2.54	2.44	2.55
LOC_Os01g04930	2.24	2.35	2.33	2.27	2.48	2.5	2.63	2.64	2.66	2.85	2.79	2.78	2.82	2.8	2.77	2.65	2.63	2.75	2.67	2.76	2.48	2.49	2.44
LOC_Os01g06320	1.6	1.6	1.79	1.65	1.43	1.59	1.44	1.32	1.29	1.51	1.32	1.34	1.49	1.46	1.41	1.79	1.82	1.82	1.74	1.8	1.61	1.63	1.6
LOC_Os01g07430	1.82	1.76	1.95	1.79	2.08	2.1	1.85	2.09	1.86	2.01	2.2	2.1	2.55	2.24	2.12	1.92	1.96	1.9	1.94	1.96	2.15	2.12	2.13
LOC_Os01g07450	2.13	2.03	2.15	2.12	2.19	2.45	1.94	2.39	2.05	2.36	2.55	2.57	2.45	2.47	2.59	2.37	2.33	2.35	2.3	2.39	2.39	2.32	2.34
LOC_Os01g08160	1.59	1.64	1.59	1.56	1.6	1.63	2.11	2.05	1.97	2.21	2.17	2.19	2.2	2.2	2.04	2.33	2.38	2.2	2.38	2.24	2.47	2.43	2.44
LOC_Os01g09280	2.69	3	2.98	2.79	2.92	2.76	2.9	2.89	2.8	3.17	3.03	2.93	3.02	3.03	2.96	2.94	2.71	2.69	2.87	2.69	3.06	3.05	3.09
LOC_Os01g09590	2.6	2.47	2.68	2.44	2.65	2.45	2.69	2.9	2.9	3.03	3.04	3.06	3.01	3.06	3.01	3.18	3.04	3.06	3.1	3.15	2.92	2.83	2.99
LOC_Os01g09640	2.85	3.33	3.35	2.85	2.3	2.34	2.6	2.82	2.61	3.24	3.16	3.15	3.16	3.18	3.17	3.08	2.96	2.99	3.03	2.96	2.86	3	2.87
LOC_Os01g09760	2.33	2.47	2.49	2.35	2.35	2.61	2.5	2.57	2.57	2.76	2.75	2.76	2.65	2.73	2.71	2.67	2.7	2.59	2.76	2.71	2.48	2.33	2.42
LOC_Os01g11200	2.45	2.41	2.46	2.44	2.36	2.42	2.26	2.27	2.21	2.39	2.4	2.38	2.37	2.41	2.39	2.41	2.35	2.32	2.38	2.38	2.46	2.48	2.45
LOC_Os01g12860	2.18	2.24	2.08	2.07	2.43	1.74	2.43	2.4	2.28	2.06	2.35	2.31	2.16	2.19	2.29	1.66	1.72	1.79	1.83	1.61	2.88	2.81	2.84
LOC_Os01g13740	2.97	2.95	3	2.99	2.63	2.49	2.96	2.35	2.98	2.01	1.94	2.08	2	2	1.98	2.12	2.11	2.11	2.08	2.12	3.36	3.36	3.34
LOC_Os01g16810	2.07	2.28	2.72	1.92	2.98	2.66	2.22	2.65	2.31	2.87	2.74	2.82	2.97	2.87	2.82	2.48	2.3	2.62	2.51	2.44	2.68	2.84	2.71
LOC_Os01g18240	3.15	3.03	3.12	3.12	2.38	1.82	2.9	2.72	2.62	2.46	2.85	2.88	2.7	2.75	2.77	1.99	1.92	2.23	2.31	1.87	3.32	3.33	3.27
LOC_Os01g19330	1.68	2.53	2.94	2.22	1.8	1.76	2.23	2.8	2.52	1.47	1.52	1.41	3.05	1.46	2.32	2.16	1.82	1.88	1.74	1.97	2.04	2.12	2.07
LOC_Os01g19970	2.54	2.87	2.55	2.5	3	2.53	2.47	2.27	2.34	1.95	1.96	1.94	1.88	1.98	1.95	2.27	2.24	2.37	2.25	2.3	2.76	2.81	2.68
LOC_Os01g34060	2.88	2.83	2.87	2.83	2.23	2.07	3.03	2.65	3.09	3.05	3.12	3.19	2.81	3.12	3.04	3.45	3.36	3.46	3.42	3.45	3.06	2.99	3.08
LOC_Os01g36460	2.84	2.58	2.63	2.83	2.09	2.23	3.15	2.7	2.9	2.31	2.65	2.66	2.56	2.51	2.61	2.11	2.2	2.19	2.19	2.19	3.01	3.04	2.99
LOC_Os01g40670	2.76	2.8	2.77	2.74	2.99	2.95	2.98	2.99	2.95	3.15	3.1	3.12	3.11	3.14	3.13	3.16	3.08	3.14	3.13	3.13	3.27	3.31	3.26
LOC_Os01g41900	3.19	3.23	3.26	3.28	3.14	2.98	3.18	3.31	3.23	3.52	3.5	3.5	3.42	3.52	3.46	3.56	3.57	3.46	3.54	3.58	3.26	3.27	3.25
LOC_Os01g43180	0.97	1.02	1.04	1.1	1.09	1.18	1.11	1.19	1.08	1.01	0.9	0.9	0.82	0.97	0.91	1.51	1.6	1.53	1.54	1.54	1.47	1.56	1.49
LOC_Os01g45090	1.63	1.64	1.56	1.55	1.88	1.93	1.86	1.87	1.75	2.39	2.32	2.44	2.81	2.24	2.2	2.28	2.3	2.63	2.26	2.4	2.18	2.21	2.17
LOC_Os01g49160	2.43	2.78	2.86	2.45	2.3	2.18	2.89	3.23	3.09	3.05	2.98	2.99	3.47	3	3.13	2.84	2.66	2.82	2.75	2.76	2.83	2.84	2.82
LOC_Os01g50110	1.43	1.57	1.41	1.51	2.38	3.03	1.85	2.14	1.98	1.44	1.3	1.28	1.42	1.32	1.39	1.87	1.92	1.71	1.76	2.1	1.86	1.77	1.78
LOC_Os01g50720	2.52	2.34	2.38	2.55	1.94	1.88	2.84	2.52	2.75	2.05	2.21	2.26	2.23	1.97	2.2	2.27	2.32	2.32	2.32	2.35	2.69	2.82	2.72
LOC_Os01g51154	3.34	3.26	3.29	3.35	3.41	3.35	3.41	3.37	3.39	3.51	3.49	3.5	3.5	3.5	3.49	3.49	3.42	3.48	3.49	3.52	3.42	3.42	3.43
LOC_Os01g51260	2.07	2	1.99	2.05	2.1	2.32	2.09	2.08	2.08	1.76	1.72	1.67	1.77	1.76	1.77	1.95	1.96	1.92	1.94	2.02	2.08	2.07	2.13
LOC_Os01g52410	2.3	2.39	2.33	2.38	2.43	2.61	2.34	2.71	2.38	2.39	2.49	2.49	3.15	2.52	2.49	2.44	2.57	2.42	2.49	2.5	2.53	2.53	2.52
LOC_Os01g59660	2.62	2.67	2.72	2.9	2.83	3.15	2.89	2.91	2.98	3.05	2.97	2.99	3.06	3	2.99	2.72	2.77	2.83	2.73	2.77	2.82	2.85	2.8
LOC_Os01g62410	2.78	3.07	2.96	2.87	2.77	2.94	3.01	2.97	3.02	3.03	3.03	3.03	3.04	3.03	3.05	2.89	2.86	2.9	2.94	2.92	3.18	3.16	3.14
LOC_Os01g62660	1.75	2.15	1.9	1.94	2.54	1.72	2.54	2.65	2.44	3.03	2.98	3.01	3.13	3	2.97	2.75	2.95	2.99	2.95	2.83	2.48	2.38	2.52
LOC_Os01g63160	2.3	2.23	2.15	2.05	2.83	2.87	2.54	2.56	2.54	2.6	2.63	2.63	2.55	2.57	2.57	2.51	2.59	2.51	2.52	2.37	2.66	2.67	2.73
LOC_Os01g63460	2.91	2.92	2.89	2.76	2.5	2.56	3.1	3.15	2.88	3.09	3.1	3.07	3.06	3.06	3.09	2.94	2.99	3.04	2.98	3.02	3.08	3.03	2.97
LOC_Os01g63680	1.72	1.72	1.65	1.7	2.53	2.92	1.85	1.9	1.87	1.96	1.9	1.95	1.97	1.98	1.89	1.83	2.02	2.08	1.97	2.14	1.93	1.9	1.94
LOC_Os01g64360	2.89	3.55	3.29	3.2	3.26	3.4	3.3	3.21	3.28	3.17	3.14	3.15	3.47	3.14	3.08	3.31	3.25	3.28	3.11	3.26	2.96	2.96	3
LOC_Os01g65370	2.68	2.77	2.78	2.87	2.46	2.52	2.9	2.92	2.84	2.86	2.82	2.8	3.24	2.8	2.88	2.72	2.78	2.84	2.7	2.7	2.85	2.82	2.78
LOC_Os01g67770	2.94	2.83	2.85	2.91	2.63	2.36	3.05	3.13	3.14	3.28	3.25	3.26	3.21	3.29	3.21	3.21	3.11	3.2	3.29	3.29	3.03	3.02	2.98
LOC_Os01g74020	2.89	2.97	2.94	3.02	2.58	2.9	3.35	3.14	2.8	3.09	3.2	3.23	3.08	3.22	3.29	3.05	2.48	2.6	2.97	2.33	2.68	2.76	2.79
LOC_Os01g74410	3.11	2.8	2.92	3.07	2.26	2.44	3	3.28	3.48	3.69	3.67	3.67	3.6	3.68	3.67	3.66	3.63	3.6	3.67	3.65	3.24	3.17	3.16
LOC_Os01g74590	1.47	1.38	1.44	1.43	2.39	3.38	1.44	1.61	1.65	1.35	1.3	1.3	1.19	1.34	1.3	1.75	1.75	1.87	1.77	1.73	1.81	1.9	1.87
LOC_Os02g02370	2.22	2.06	1.97	2.09	1.76	1.99	1.67	1.96	1.73	2.02	2.56	2.54	2.35	2.41	2.48	2.08	2.11	2.15	2.28	2.09	2.38	2.27	2.31
LOC_Os02g04640	2.72	3.19	3.33	2.7	1.99	2.06	2.92	3.14	3.19	3.56	3.55	3.51	3.46	3.54	3.51	3.29	3.03	3.23	3.25	3.25	3	3.04	2.97
LOC_Os02g07170	1.63	1.74	2.1	1.67	1.98	1.76	1.94	2.03	2.18	2.47	2.42	2.53	2.48	2.57	2.52	2.95	2.45	2.53	2.52	2.62	2	1.92	1.98
LOC_Os02g07770	2.08	2.07	2.15	2.07	2.21	2.23	2.12	2.13	2.1	2.46	2.37	2.41	2.37	2.43	2.38	2.38	2.28	2.43	2.3	2.23	2.47	2.46	2.48
LOC_Os02g08500	3.23	3.08	3.15	3.18	3.22	3.22	3.23	3.32	3.22	3.5	3.47	3.48	3.43	3.46	3.45	3.4	3.4	3.44	3.47	3.45	3.27	3.23	3.31
LOC_Os02g09480	2.61	2.67	2.82	2.71	3.28	3.21	3.28	2.99	3.19	2.52	2.83	2.82	2.78	2.68	2.74	2.95	2.81	2.75	2.75	2.67	2.98	3.01	2.94
LOC_Os02g10060	2.64	2.7	2.66	2.6	2.93	3.16	2.95	2.89	3	3.24	3.22	3.25	3.17	3.22	3.2	3.23	3.15	3.26	3.22	3.25	2.79	2.81	2.79
LOC_Os02g14490	1.54	1.48	1.45	1.48	1.85	1.86	1.6	1.68	1.67	1.61	1.72	1.78	1.85	1.68	1.69	1.9	1.93	1.86	1.93	1.87	2.02	2.01	2.08
LOC_Os02g17190	2.95	2.9	2.93	2.94	3.18	2.89	3.18	3.11	3.17	3.18	3.19	3.21	3.15	3.18	3.19	2.85	2.82	2.77	2.94	2.86	3.12	3.1	3.12
LOC_Os02g22020	2.36	2.46	2.39	2.73	2.52	2.26	2.39	2.31	2.77	2.45	2.39	2.37	2.55	2.42	2.44	2.4	2.62	2.59	2.5	2.47	2.17	2.14	2.19
LOC_Os02g30700	1.36	1.41	1.41	1.36	1.56	1.63	1.59	1.42	1.45	1.54	1.5	1.47	1.61	1.45	1.49	1.62	1.71	1.73	1.66	1.61	1.74	1.72	1.7
LOC_Os02g36890	2.51	2.5	2.46	2.44	2.55	2.28	2.79	2.31	2.74	1.87	1.79	1.8	1.88	1.9	1.84	2.02	1.9	2	1.94	2.04	2.71	2.71	2.67
LOC_Os02g40530	1.86	2.43	2.53	2.29	1.93	1.56	2.31	2.82	2.41	2.83	2.87	2.93	3.49	2.9	3.03	2.61	2.62	2.71	2.48	2.02	2	1.88	1.96
LOC_Os02g41510	2.66	3.13	3.32	3.26	2.58	2.32	3.11	3.26	3.04	2.92	2.73	2.73	3.54	3.02	3.07	2.93	2.82	2.79	2.75	2.79	2.96	2.89	3.11
LOC_Os02g42850	2.83	3.11	2.94	2.97	3.06	3.31	2.82	3.04	2.74	2.93	2.96	3	3.02	2.92	2.96	2.89	2.98	2.83	2.88	2.82	3	2.88	3.01
LOC_Os02g42870	1.75	1.78	1.78	1.69	2.94	1.99	2.37	1.98	2.4	2.05	1.98	2.11	1.94	2.04	2.06	2.37	2.43	2.16	2.29	2.39	2.4	2.37	2.45
LOC_Os02g45080	1.69	1.48	1.58	1.55	1.82	2.02	1.72	1.8	1.72	2.45	2.32	2.37	2.26	2.36	2.32	2.2	2.23	2.15	2.19	2.11	1.92	1.96	1.93
LOC_Os02g45670	2.85	2.32	2.7	2.86	2.47	2.02	2.65	2.61	2.8	3.05	3.02	3.04	3.04	3.04	3.04	2.94	3	3.22	3.01	2.93	3.09	3.1	3.09
LOC_Os02g46030	1.94	3.12	3.03	2.62	2.74	2.81	2.76	2.73	2.84	3.13	3.15	3.17	3.08	3.14	3.14	2.27	2.25	3.32	2.37	2.47	2.93	2.83	2.7
LOC_Os02g46780	2.3	2.09	2.42	1.78	1.67	1.67	1.8	2.28	1.67	2.22	1.94	2.07	2.02	1.96	2.1	2.08	1.91	2.01	2.01	1.98	2.53	2.5	2.49
LOC_Os02g46940	1.87	1.97	1.91	1.79	2.4	2.13	2.11	2.15	2.12	1.9	1.9	1.87	1.91	1.89	1.9	2.08	2.14	2.17	2.06	2.15	2.38	2.4	2.38
LOC_Os02g47190	2.52	2.53	2.51	2.23	2.39	1.57	2.48	2.57	2.38	2.69	2.76	2.72	2.82	2.67	2.67	2.25	2.21	2.6	2.47	2.04	2.66	2.71	2.49
LOC_Os02g49250	1.97	1.99	1.97	1.98	2.31	2.47	2.28	2.27	2.22	1.99	1.95	1.9	2.03	1.89	1.96	2.28	2.32	2.28	2.28	2.37	2.23	2.26	2.28
LOC_Os02g49986	2.19	2.9	2.76	1.56	2.78	1.75	2.45	1.81	2.47	1.58	1.45	1.52	1.47	1.51	1.35	1.72	1.71	2.3	1.77	1.76	2.69	2.7	2.63
LOC_Os02g51799	1.69	1.67	1.72	1.58	1.65	1.56	1.66	2.03	1.61	2.22	2.33	2.4	2.08	2.25	2.43	2.05	2.1	2.21	2.08	1.98	2.16	2.11	2.15
LOC_Os02g54520	1.98	1.87	2.17	2.09	2.27	2.43	1.94	2.47	2.17	3.04	3	3.01	3.02	3.03	3.03	2.85	2.89	2.85	2.85	2.92	2.29	2.24	2.32
LOC_Os02g55320	2.98	3.08	3.07	2.99	2.99	2.38	3.06	3.07	3.21	3.39	3.34	3.33	3.24	3.33	3.32	3.31	3.22	3.38	3.32	3.34	3.16	3.15	3.18
LOC_Os03g03760	1.85	1.76	1.71	1.88	2.05	1.92	1.8	1.74	1.76	1.65	1.67	1.61	1.76	1.82	1.65	2.02	1.97	1.92	1.97	1.93	2.26	2.28	2.23
LOC_Os03g04900	1.66	1.93	2.38	1.57	2.14	1.98	1.99	2.28	2.08	1.95	2.21	2.43	2.18	2.03	2.38	2.41	2.45	2.68	2.48	2.11	2.31	2.22	2.41
LOC_Os03g12350	3.28	3.51	3.46	3.36	3.01	3.23	3.38	3.27	3.32	3.44	3.44	3.44	3.49	3.45	3.44	3.46	3.42	3.47	3.44	3.41	3.39	3.4	3.35
LOC_Os03g13310	2.37	2.4	2.42	2.45	2.58	2.65	2.42	2.45	2.42	2.58	2.55	2.53	2.62	2.64	2.55	2.73	2.7	2.68	2.67	2.66	2.64	2.65	2.62
LOC_Os03g13790	3.09	3.01	3.04	3.06	3.15	2.97	3.01	2.98	3.05	3.09	3.09	3.1	3.05	3.09	3.1	3.01	2.93	3.13	3.08	2.95	3.09	3.12	3.08
LOC_Os03g18480	2.22	2.19	2.21	2.2	2.49	2.47	2.3	2.39	2.3	2.4	2.37	2.38	2.51	2.46	2.41	2.56	2.46	2.49	2.51	2.47	2.42	2.41	2.41
LOC_Os03g19120	2.22	2.16	2.17	2.2	2.67	2.48	2.32	2.33	2.3	2.41	2.42	2.43	2.51	2.45	2.42	2.25	2.29	2.28	2.27	2.23	2.41	2.44	2.42
LOC_Os03g19630	1.12	1.21	1.09	1.08	1.2	1.27	1.23	1.19	1.19	1.06	1.06	0.84	1.12	1.06	0.99	1.55	1.53	1.48	1.57	1.44	1.61	1.64	1.58
LOC_Os03g20090	2.64	2.81	2.94	3.19	2.28	2.02	2.99	2.88	3.06	2.86	2.75	2.77	3.32	2.77	2.79	2.81	2.84	2.45	2.81	2.84	2.61	2.58	2.56
LOC_Os03g20900	3.14	3.13	3.14	3.02	2.38	1.76	3.09	3.27	3.13	3.25	3.16	3.16	3.06	3.16	3.05	2.83	2.71	2.83	2.96	2.78	3.32	3.35	3.29
LOC_Os03g21240	2.99	3.04	3.02	2.95	2.89	2.99	3.06	3.08	3.09	3.21	3.19	3.19	3.17	3.19	3.17	3.16	3.2	3.25	3.22	3.23	3.16	3.17	3.18
LOC_Os03g25550	2.43	2.46	2.45	2.45	2.43	2.39	2.5	2.28	2.47	2.31	2.31	2.33	2.41	2.39	2.39	2.6	2.51	2.54	2.5	2.44	2.76	2.79	2.73
LOC_Os03g26130	2.01	2.04	1.97	2.04	2.26	2.3	2.16	2.26	2.22	2.24	2.22	2.22	2.27	2.35	2.3	2.27	2.28	2.26	2.28	2.23	2.35	2.37	2.35
LOC_Os03g27090	2.5	2.49	2.67	2.46	2.27	2.34	2.29	2.37	2.31	2.35	2.22	2.23	2.3	2.27	2.25	2.8	2.69	2.67	2.73	2.75	2.64	2.63	2.65
LOC_Os03g29614	1.5	1.52	1.51	1.63	2.18	2.73	1.92	2.16	2.05	2.16	2.27	2.25	2.2	2.24	2.24	2.08	2.08	2.04	2.06	2.04	2.02	2.05	2.09
LOC_Os03g38210	1.34	1.32	1.34	1.37	2.13	2.36	1.9	1.92	1.78	1.81	1.85	1.73	1.87	1.91	1.77	1.79	1.85	1.84	1.83	1.74	1.71	1.75	1.77
LOC_Os03g45194	2.17	2.52	2.34	2.36	2.21	2.3	2.21	1.92	2.11	2.38	2.42	2.41	2.32	2.41	2.39	2.58	2.56	2.57	2.61	2.5	2.7	2.69	2.68
LOC_Os03g51110	2.69	2.48	2.63	2.59	1.55	1.51	2.33	2.52	2.3	2.68	2.74	2.74	2.61	2.68	2.77	2.83	2.71	2.69	2.69	2.43	2.67	2.74	2.69
LOC_Os03g51220	2.91	2.99	3	2.95	2.86	2.9	3.01	2.99	3.05	3.15	3.14	3.15	3.15	3.13	3.14	2.94	2.95	3.02	3.02	2.98	3.3	3.26	3.28
LOC_Os03g53960	3.21	3.23	3.22	3.24	3.14	3.03	3.21	3.18	3.17	3.36	3.37	3.37	3.33	3.37	3.35	3.27	3.19	3.22	3.28	2.91	3.19	3.19	3.17
LOC_Os03g55590	3.33	3.34	3.4	3.34	3.11	3	3.23	3.24	3.5	3.46	3.54	3.56	3.5	3.54	3.42	3.65	3.63	3.62	3.62	3.63	3.36	3.32	3.45
LOC_Os03g55760	2.01	2.19	2	1.74	2.4	1.48	2.21	2.1	1.98	1.72	1.77	1.78	1.58	1.81	1.69	1.79	1.93	1.91	1.88	1.87	2.14	2.23	2.04
LOC_Os03g56090	2.75	2.71	2.83	2.65	2.62	2.4	2.39	3.12	2.73	3.24	3.24	3.25	3.14	3.19	3.2	3.01	3.03	3.08	3.02	3.05	2.9	2.98	2.96
LOC_Os03g62100	1.5	1.62	1.54	1.46	1.73	2.03	1.72	1.63	1.62	1.54	1.6	1.55	1.73	1.69	1.59	1.92	1.95	1.81	1.86	2	1.87	1.91	1.92
LOC_Os03g62379	2.33	2.31	2.21	2.24	2.22	1.62	2.62	2.31	2.5	2.58	2.6	2.65	2.53	2.58	2.58	2.66	2.62	2.77	2.75	2.21	2.49	2.47	2.5
LOC_Os04g01970	2.56	2.43	2.58	2.42	2.78	2.67	2.88	2.77	2.9	2.77	2.76	2.82	2.67	2.74	2.72	2.72	2.7	2.79	2.78	2.78	2.74	2.75	2.7
LOC_Os04g27410	1.24	1.19	1.23	1.19	1.56	1.74	1.48	1.55	1.57	1.2	1.02	1.19	1.24	1.18	1.29	1.8	1.87	1.96	1.82	1.93	1.73	1.78	1.69
LOC_Os04g28090	3.17	3.12	3.13	3.16	3.25	3.16	3.3	3.29	3.26	3.36	3.37	3.37	3.32	3.36	3.37	3.1	3.15	3.19	3.15	3.09	3.28	3.28	3.28
LOC_Os04g30890	3.03	3.25	3.16	2.98	3.07	3.12	3.22	3.17	3.21	3.19	3.18	3.21	3.21	3.16	3.16	3.11	3.09	3.27	3.14	3.1	3.19	3.2	3.19
LOC_Os04g38740	1.99	2	2.06	1.91	2.07	2.21	2.21	1.95	2.07	1.79	1.82	1.69	1.79	1.84	1.81	1.94	1.96	1.88	1.86	1.86	2.36	2.34	2.34
LOC_Os04g39470	2.23	2.23	2.21	2.23	2.33	2.41	2.22	2.28	2.24	2.5	2.49	2.47	2.56	2.51	2.5	2.5	2.48	2.51	2.42	2.51	2.5	2.46	2.5
LOC_Os04g40420	2.95	2.96	2.98	2.9	3.12	3.01	3.19	3.06	3.19	3.09	3.07	3.09	3.04	3.07	3.06	3.1	3.05	3.15	3.11	3.13	3.1	3.11	3.09
LOC_Os04g42950	1.87	2.41	2.94	2.2	1.84	1.88	1.88	2.98	2.04	3.21	3.15	3.2	3.16	3.09	3.26	2.78	2.79	3.15	2.7	2.45	2.7	2.77	2.39
LOC_Os04g43680	2.94	3.17	3.26	3.4	3.16	2.69	3.18	3.32	3.24	3.18	3.15	3.16	3.53	3.19	3.23	3.03	2.96	3	2.88	2.89	2.83	2.84	2.91
LOC_Os04g45020	2.51	2.52	2.49	2.4	2.69	3.04	2.57	2.78	2.48	2.6	2.64	2.59	2.61	2.59	2.65	2.4	2.48	2.47	2.45	2.4	2.18	2.16	2.13
LOC_Os04g45060	2.03	2.21	2.05	1.99	2.64	2.24	2.17	2.17	2.1	1.82	1.8	1.83	1.99	1.84	1.92	2.07	2.14	2.11	2.08	2.13	2.26	2.28	2.26
LOC_Os04g47890	2.48	2.28	2.43	2.46	2.74	2.15	2.95	2.44	2.53	2.12	1.97	2	2	1.99	2.07	2.31	2.19	2.42	2.45	2.23	2.91	2.91	2.84
LOC_Os04g49450	2.25	3.02	2.63	3.13	2.91	2.87	2.99	3.03	3	3.17	3.23	3.27	3.18	3.28	3.31	2.52	2.46	3.31	2.51	2.44	2.36	2.35	2.35
LOC_Os04g50680	1.71	1.7	1.92	1.73	1.66	1.73	1.66	2.06	1.71	2.44	2.12	2.09	2.69	2.44	2.59	2.29	2.21	2.23	2.19	2.22	1.97	2.05	2.13
LOC_Os04g50770	2.65	1.94	2.37	2.06	1.42	1.58	2.41	2.71	2.2	2.67	2.59	2.55	2.47	2.53	2.68	2.14	2.13	1.98	2.15	1.86	2.87	2.78	2.97
LOC_Os04g56990	2.25	2.4	2.21	2.4	1.84	1.6	2.61	2.54	3.14	2.56	2.36	2.38	2.53	2.26	2.29	2.61	2.96	2.74	2.82	2.93	2.43	2.42	2.35
LOC_Os04g58020	2.91	3.06	3.04	3.09	3	3.07	3.04	3.02	3	3.12	3.11	3.12	3.12	3.13	3.12	3.2	3.17	3.09	3.15	3.19	3.05	3.05	3.04
LOC_Os05g04210	1.78	2	2.64	1.73	1.8	1.89	1.8	2.16	1.84	2.52	2.43	2.32	3.09	2.47	2.61	2.51	2.33	2.29	2.3	2.16	2.22	2.33	2.22
LOC_Os05g04820	2.64	2.48	2.56	2.64	2.52	2.29	2.93	2.75	2.83	2.41	2.71	2.72	2.6	2.64	2.62	2.21	2.31	2.53	2.57	2.35	3.38	3.37	3.36
LOC_Os05g07010	2.12	2.25	2.78	2.59	2.03	1.96	2.35	2.32	2.04	1.46	1.47	1.43	2.48	1.45	1.53	1.76	1.8	1.73	1.91	1.88	2.04	2.05	2.07
LOC_Os05g10690	2.86	3.15	3.21	2.77	2.29	1.86	2.68	3.04	2.83	3.42	3.33	3.36	3.12	3.33	3.32	3.14	3.13	3.21	3.17	3.24	3.09	3.08	3.08
LOC_Os05g28320	2.6	2.63	2.61	2.6	2.93	3.22	2.64	2.65	2.63	2.6	2.57	2.58	2.62	2.61	2.58	2.76	2.73	2.73	2.7	2.75	2.76	2.77	2.8
LOC_Os05g34110	3.22	3.37	3.3	3.3	3.13	3.12	3.36	3.31	3.33	3.42	3.4	3.42	3.37	3.41	3.37	3.26	3.33	3.29	3.35	3.31	3.35	3.3	3.37
LOC_Os05g35500	2.45	2.63	2.65	2.73	2.93	2.41	3	2.93	2.76	2.56	2.64	2.7	2.95	2.64	2.65	2.58	2.54	2.41	2.48	2.38	2.9	2.87	2.87
LOC_Os05g37050	2.65	3.1	2.96	2.65	2.58	2.66	2.43	2.47	2.45	2.58	2.5	2.49	2.62	2.54	2.57	2.68	2.7	2.7	2.65	2.76	3.07	3.01	3.16
LOC_Os05g37060	2.45	3.47	3.38	2.74	3.03	3.17	2.46	2.85	2.29	2.15	2.02	2.09	2.98	2.11	2.67	2.01	2.13	2.03	1.92	2.05	3.1	3.04	3.24
LOC_Os05g37730	3.11	2.93	2.97	3.16	2.51	2.65	3.18	3.19	3.13	3.04	3	3.01	3.17	2.98	3.05	2.74	2.68	2.85	2.81	2.65	3.21	3.21	3.18
LOC_Os05g38460	2.54	2.64	2.52	2.51	2.61	2.6	2.68	2.81	2.68	2.81	2.78	2.77	2.99	2.75	2.84	2.26	2.24	2.21	2.36	2.29	2.82	2.87	2.83
LOC_Os05g40960	2.51	2.34	2.23	2.46	1.33	1.4	2.03	1.75	1.84	1.8	2.31	2.4	1.77	2.1	2.03	1.6	1.64	1.86	1.54	1.7	2.72	2.73	2.73
LOC_Os05g41166	1.47	1.51	1.43	1.55	1.66	1.62	1.61	1.63	1.59	1.28	1.18	1.23	1.31	1.23	1.21	1.86	1.83	1.79	1.83	1.86	2.02	2	2.04
LOC_Os05g41240	3.02	2.9	3.05	2.99	2.93	2.89	3.15	3.19	3.2	3.33	3.3	3.33	3.21	3.31	3.27	3.41	3.28	3.41	3.44	3.44	3.2	3.19	3.21
LOC_Os05g46610	2.61	2.47	2.49	2.64	2.32	2.53	2.83	2.88	2.7	2.73	2.78	2.82	2.97	2.78	2.88	2.51	2.62	2.8	2.56	2.5	2.86	2.82	2.92
LOC_Os05g48010	2.86	2.85	3.07	2.67	2.28	2.14	3.18	3.42	3.29	3.4	3.35	3.35	3.51	3.37	3.39	3.28	3.39	3.41	3.31	3.39	3.08	3.05	3.09
LOC_Os05g49310	1.22	1.19	1.23	1.24	1.66	1.85	1.28	1.67	1.45	1.22	1.27	1.34	1.4	1.39	1.19	1.8	1.81	1.88	1.73	1.69	1.68	1.63	1.61
LOC_Os05g51160	2.6	2.45	2.58	2.55	1.92	1.84	2.56	2.58	2.63	2.5	2.65	2.71	2.27	2.6	2.59	2.82	2.8	3.02	2.79	2.98	3.34	3.34	3.32
LOC_Os06g01670	2.87	2.9	2.97	2.86	2.56	2.53	2.72	2.66	2.82	3.06	3.03	3.03	2.88	3.03	3	3.01	2.96	3.2	3.07	3.09	2.97	3.01	2.95
LOC_Os06g02250	1.73	1.74	1.83	1.94	1.54	1.6	1.57	2	1.68	2.1	2.14	2.09	2.04	1.99	2.32	1.81	1.72	1.85	1.84	1.77	2.02	2.23	2.07
LOC_Os06g06740	1.4	1.35	1.38	1.46	1.43	1.57	1.39	1.48	1.34	1.6	1.55	1.55	1.47	1.68	1.43	1.72	1.86	1.86	1.77	1.8	1.77	1.78	1.76
LOC_Os06g07640	1.14	1.19	1.17	1.19	1.4	1.42	1.27	1.16	1.29	1.14	1.15	1.16	1.13	1.04	1.07	1.61	1.72	1.75	1.64	1.78	1.48	1.5	1.51
LOC_Os06g07650	2.1	2.08	2.01	2.05	2.17	2.58	2.09	2.24	2.12	2.35	2.33	2.37	2.4	2.34	2.34	2.29	2.3	2.27	2.26	2.34	2.16	2.17	2.16
LOC_Os06g08290	2.42	2.63	2.55	2.39	2.66	2.8	2.63	2.6	2.59	2.69	2.66	2.69	2.6	2.67	2.66	2.76	2.73	2.82	2.77	2.81	2.73	2.73	2.75
LOC_Os06g08440	3.11	3.02	3.14	3.04	3.14	3.09	3.12	3.07	3.17	3.16	3.15	3.16	2.99	3.13	3.14	2.95	2.99	3	3.05	2.98	3.2	3.18	3.23
LOC_Os06g10350	2.79	2.14	2.26	2.34	2.31	2.41	2.31	2.42	2.28	2.19	2.21	2.17	2.18	2.17	2.23	2.23	2.36	2.25	2.21	2.34	2.76	2.79	2.75
LOC_Os06g11780	1.77	1.72	1.84	1.85	2.08	2.18	1.85	2.16	1.9	2.28	2.43	2.56	2.24	2.39	2.51	2.16	2.19	2.33	2.18	2.13	2.13	2.06	2.14
LOC_Os06g14670	1.86	2.57	2.46	1.53	3.15	2.29	2.52	2.54	2.27	1.8	2.06	2.12	2.59	1.93	2.01	1.97	2.15	1.98	1.94	1.88	2.39	2.35	2.33
LOC_Os06g14700	1.22	1.32	1.36	1.35	1.59	1.45	1.34	1.42	1.33	1.38	1.4	1.43	1.58	1.54	1.45	1.8	1.72	1.62	1.7	1.7	1.65	1.65	1.68
LOC_Os06g24070	3.35	3.02	3.23	3.2	1.78	1.86	2.93	2.12	3.15	2.48	2.82	2.93	2.39	2.65	2.68	2.89	3.07	3.15	2.96	2.99	3.18	3.21	3.18
LOC_Os06g35140	2.34	2.18	2.31	2.34	2.13	1.99	2.24	2.51	2.18	2.65	2.81	2.81	2.62	2.66	2.75	2.59	2.61	2.87	2.64	2.4	2.67	2.67	2.65
LOC_Os06g40330	2.83	2.85	2.9	2.83	2.89	3.35	2.71	2.77	2.75	2.92	2.87	2.9	2.82	2.94	2.87	2.89	2.83	2.88	2.88	2.82	3.22	3.23	3.21
LOC_Os06g40710	2.46	2.53	2.48	2.43	2.79	2.71	2.76	2.6	2.72	2.43	2.46	2.43	2.38	2.43	2.43	2.49	2.51	2.53	2.58	2.54	3.12	3.09	3.08
LOC_Os06g43090	3.08	3.28	3.29	3.33	3.14	2.98	3.23	3.15	3.18	3.01	3.06	3.07	3.1	3.01	3.03	2.75	2.63	2.87	2.73	2.55	3.22	3.25	3.2
LOC_Os06g43910	1.29	1.25	1.37	1.29	2.02	1.53	1.42	1.45	1.4	1.66	1.44	1.32	1.3	1.36	1.23	1.59	1.69	1.69	1.64	1.6	1.74	1.82	1.75
LOC_Os06g45410	2.15	2.56	2.36	2.14	2.12	1.58	2.47	2.39	2.45	2.44	2.43	2.51	2.43	2.39	2.35	2.44	2.35	2.29	2.37	2.27	2.54	2.49	2.49
LOC_Os06g45840	2.98	3.12	3.1	3.05	3.28	3.27	3.09	3.02	3.16	3.24	3.22	3.23	3.15	3.23	3.21	3.31	3.23	3.32	3.28	3.31	3.11	3.13	3.1
LOC_Os06g45890	2.86	2.93	3.07	2.64	1.62	1.63	2.78	2.72	2.99	3.27	3.16	3.1	3.35	3.25	3.21	3.04	3.04	2.99	2.99	2.94	3.04	3.07	2.99
LOC_Os06g46560	1.49	1.58	1.57	1.58	1.71	1.56	1.53	1.62	1.58	1.37	1.43	1.41	1.48	1.35	1.35	1.71	1.71	1.75	1.63	1.79	1.72	1.74	1.67
LOC_Os06g49040	2.99	2.77	2.97	2.86	2.29	2.29	2.94	2.85	2.73	2.85	2.67	2.64	2.59	2.63	2.77	2.07	2.24	2.67	2.38	2.05	3.06	3.05	3.01
LOC_Os06g51260	3.01	3.1	3.16	2.68	3.08	3.04	2.95	2.73	3.24	3.2	3.22	3.22	2.78	3.21	3.04	2.9	3.11	3.45	2.97	3.3	3.16	3.09	3.1
LOC_Os07g02800	3.22	3.28	3.36	3.24	3.4	3.14	3.07	3.15	3.24	3.26	3.33	3.35	3.34	3.35	3.28	3.46	3.38	3.43	3.44	3.36	3.33	3.35	3.35
LOC_Os07g04700	2.55	2.65	2.64	2.48	2.29	2.54	2.71	2.52	2.72	2.74	2.73	2.75	2.64	2.69	2.71	2.59	2.61	2.6	2.68	2.56	2.76	2.79	2.75
LOC_Os07g12130	1.31	1.26	1.21	1.31	1.4	1.73	1.46	1.52	1.34	1.33	1.14	1.05	1.24	1.22	1.26	1.68	1.73	1.78	1.75	1.84	1.63	1.59	1.6
LOC_Os07g14110	1.45	1.38	1.24	1.39	1.62	1.66	1.36	1.61	1.56	1.68	1.55	1.52	1.48	1.56	1.5	1.79	1.8	1.83	1.7	1.89	1.8	1.77	1.72
LOC_Os07g25370	1.99	2	2.02	1.98	2.17	2.31	2	2.14	2.03	1.97	2.02	2.01	2.11	2.08	2.05	2.45	2.44	2.38	2.38	2.49	2.27	2.25	2.24
LOC_Os07g25710	3.06	3.02	3.04	3.04	3.17	3.05	3.04	3	3.04	3.23	3.2	3.19	3.18	3.21	3.2	3.13	3.02	3.2	3.22	3.12	3.02	3.05	2.99
LOC_Os07g30130	2.71	2.66	2.78	2.8	2.81	2.59	3.09	3.02	3.09	2.95	2.83	2.82	3.12	2.93	2.97	2.67	2.83	2.54	2.69	2.73	2.91	2.93	2.96
LOC_Os07g31470	2.11	2.15	2.12	2.22	2.53	3.16	2.18	2.39	2.23	2.46	2.39	2.48	2.55	2.48	2.52	2.39	2.46	2.4	2.39	2.4	2.35	2.35	2.35
LOC_Os07g37210	1.6	2.52	2.2	1.54	1.96	2.05	1.98	2.27	2.03	2.17	2.44	2.5	2.32	2.3	2.5	2.03	2.21	2.81	2.14	1.97	2.22	2.1	2.2
LOC_Os07g43420	2.84	2.91	2.8	2.81	2.77	2.53	2.97	2.92	2.89	3	2.96	2.95	2.95	2.95	2.98	2.87	2.93	3.01	2.9	2.89	3.11	3.12	3.1
LOC_Os07g43580	2.56	2.56	2.66	2.45	3.14	2.63	3.02	2.6	2.98	1.85	1.99	1.99	1.97	1.92	1.85	2.27	2.2	2.21	2.31	2.24	2.56	2.57	2.54
LOC_Os07g44090	2.69	2.56	2.59	2.62	1.85	1.93	2.86	2.66	2.68	2.31	2.77	2.76	2.7	2.64	2.71	1.97	2.07	2.28	2.16	1.97	3.04	2.98	2.95
LOC_Os07g48596	2.65	2.33	2.53	2.54	2.35	2.19	2.51	2.61	2.52	2.62	2.59	2.63	2.49	2.52	2.5	2.39	2.37	2.59	2.45	2.3	2.84	2.83	2.81
LOC_Os07g48870	2.33	2.59	3.11	2.17	3.06	1.89	2.41	2.95	2.7	3.14	3.01	2.96	3.2	3.07	3.13	3.23	3.01	2.99	2.98	3.02	2.86	3.32	2.69
LOC_Os07g49530	2.36	2.31	2.43	2.3	2.74	2.61	2.87	2.76	2.87	3.01	2.96	2.98	2.87	2.95	2.91	2.72	2.83	2.81	2.72	2.61	2.7	2.69	2.69
LOC_Os08g04840	3.08	3.32	3.17	3.14	3.05	3.4	3.17	3.19	3.22	3.36	3.35	3.37	3.29	3.35	3.35	3.13	3.13	3.42	3.17	3.25	3.22	3.23	3.21
LOC_Os08g05510	2.75	2.93	2.86	2.81	3.18	2.87	3.01	3.02	3.13	3.23	3.28	3.32	3.16	3.28	3.24	3.38	3.19	3.35	3.39	3.42	2.94	2.95	2.92
LOC_Os08g05520	1.98	1.57	1.55	1.74	1.27	1.37	2.22	2.52	1.9	1.88	2.62	2.61	2.44	2.44	2.51	1.67	1.58	1.79	1.72	1.49	2.31	2.27	2.28
LOC_Os08g06110	3.33	3.3	3.31	3.44	3.21	2.8	3.35	3.09	3.4	3.43	3.4	3.39	3.39	3.4	3.34	3.08	3.31	3.61	3.31	3.42	3.46	3.47	3.45
LOC_Os08g06370	2.44	2.16	2.49	2	2.92	1.72	2.4	2.68	2.19	2.79	2.88	2.88	2.38	2.73	2.8	1.79	1.82	1.74	1.97	1.8	2.83	2.76	2.74
LOC_Os08g15020	2.1	2.12	2.26	1.8	2.61	1.76	2.13	2.2	2.12	2.18	2.47	2.6	2.09	2.29	2.36	2.58	2.28	2.31	2.49	2.37	2.51	2.47	2.52
LOC_Os08g25799	3.25	3.08	3.17	3.22	3.41	2.84	3.31	3.23	3.29	3.26	3.25	3.26	3.26	3.23	3.24	3.2	3.16	3.28	3.31	3.34	3.28	3.24	3.24
LOC_Os08g25820	2.57	2.5	2.54	2.5	2.59	2.56	2.66	2.59	2.53	2.8	2.84	2.82	2.75	2.82	2.81	2.73	2.6	2.77	2.75	2.48	2.75	2.78	2.8
LOC_Os08g33050	1.85	1.88	1.98	1.78	2.57	1.81	2.62	1.83	2.61	1.58	1.58	1.61	1.54	1.59	1.54	1.77	1.76	1.79	1.87	1.79	2.18	2.09	2.24
LOC_Os08g33150	2.28	2.67	2.62	2.2	2	2.16	2.21	1.97	2.17	2.04	2.05	2.1	2.02	2.13	2.05	2.08	2.12	2.1	2.03	1.99	2.57	2.64	2.54
LOC_Os08g33660	2.81	2.27	2.67	2.44	1.85	1.95	2.74	2.01	2.72	2	2.15	2.12	2.19	1.98	2.22	1.91	1.97	1.91	1.94	1.91	3.01	2.98	2.96
LOC_Os08g33750	3.16	3.08	3.16	3.06	2.78	2.32	3.06	3.37	2.95	3.51	3.44	3.44	3.35	3.44	3.45	3.46	3.48	3.47	3.47	3.47	3.37	3.32	3.38
LOC_Os08g33940	2.44	2.51	2.68	2.26	2.69	2.69	2.76	1.88	2.68	1.68	1.69	1.74	1.72	1.76	1.67	1.99	1.97	1.97	1.99	2	2.97	2.94	2.92
LOC_Os08g34960	2.2	2.19	2.14	2.22	2.59	2.67	2.45	2.48	2.48	2.47	2.46	2.44	2.51	2.5	2.51	2.41	2.46	2.41	2.33	2.42	2.38	2.44	2.42
LOC_Os08g37970	2.55	2.55	2.59	2.58	2.66	2.65	2.63	2.59	2.66	2.59	2.56	2.58	2.56	2.55	2.6	2.67	2.59	2.63	2.53	2.55	2.74	2.86	2.76
LOC_Os08g39980	2.59	2.77	2.71	2.76	2.89	2.71	2.89	2.94	2.94	2.9	2.89	2.91	3.05	2.91	2.92	2.96	2.99	3.09	2.94	2.97	2.96	2.96	2.97
LOC_Os08g43550	3.33	3.28	3.42	3.21	2.65	2.7	3.26	3.4	3.48	3.58	3.57	3.59	3.55	3.59	3.56	3.62	3.64	3.64	3.62	3.65	3.42	3.41	3.38
LOC_Os09g01960	2.54	2.8	2.74	2.38	2.76	2.78	3.13	3.12	3.09	3.01	3	3.02	3.18	2.97	3.03	2.96	3.03	3.06	2.94	3.01	2.85	2.81	2.75
LOC_Os09g12750	3.16	2.95	3.05	3.12	3.28	3.26	3.12	3.09	3.06	3.11	3.16	3.14	3.09	3.14	3.16	3.07	2.98	3.07	3.11	3.05	3.26	3.26	3.25
LOC_Os09g12770	3.19	3.32	3.26	3.21	2.86	2.85	3.21	3.12	3.21	3.29	3.28	3.29	3.26	3.29	3.26	3.35	3.26	3.48	3.36	3.35	3.31	3.31	3.31
LOC_Os09g23200	1.84	1.69	1.81	1.7	2.5	2.64	2.17	2.01	2.04	1.68	1.78	1.84	1.58	1.63	1.78	1.8	1.87	1.77	1.75	1.82	2.28	2.25	2.12
LOC_Os09g23620	2.19	2.74	2.74	1.82	1.3	1.38	2.19	2.52	2.57	2.71	2.56	2.52	3.54	3.06	2.92	2.59	2.75	2.6	2.38	2.32	2.39	2.19	2.46
LOC_Os09g26170	2.61	2.16	2.29	2.6	2.2	2.28	2.02	2.67	2.17	3.17	3.18	3.15	2.8	3.11	3.08	3.07	2.91	3.01	2.97	3.03	2.65	2.53	2.52
LOC_Os09g31454	2.07	2.48	2.45	2.1	2.3	2.28	2.31	2.32	2.38	2.5	2.52	2.54	2.6	2.54	2.56	2.52	2.44	2.46	2.45	2.45	1.83	1.82	1.82
LOC_Os09g36250	2.87	2.54	2.75	2.84	2.49	2.35	2.78	3	2.74	3.07	2.85	2.82	2.99	2.96	3.03	2.79	2.77	2.85	2.73	2.68	2.81	2.78	2.77
LOC_Os09g36730	3.14	2.81	3.07	3.19	2.99	2.74	3.17	3.06	3.04	3.33	3.28	3.29	3.38	3.28	3.29	3.2	3.02	2.91	3.14	3.1	3.27	3.23	3.23
LOC_Os10g30690	1.07	1.09	1.11	1.03	1.08	1.16	1.02	1.11	1.36	1.06	1.22	1.11	1.1	1.13	1.12	1.49	1.56	1.51	1.49	1.55	1.53	1.51	1.52
LOC_Os10g32600	1.72	1.69	1.65	1.66	1.61	1.54	1.45	1.56	1.35	1.58	1.53	1.45	1.62	1.61	1.53	2.08	2.01	1.99	2.05	1.99	1.89	1.86	1.94
LOC_Os10g33810	2.33	2.95	2.92	2.75	2.28	2.44	2.7	3.06	2.78	2.84	2.87	2.88	3.25	2.89	2.88	2.86	2.97	2.75	2.8	2.79	2.85	2.87	2.91
LOC_Os10g35660	2.27	2.26	2.24	2.25	2.51	2.54	2.43	2.46	2.51	2.45	2.44	2.39	2.42	2.45	2.42	2.52	2.52	2.49	2.5	2.52	2.55	2.53	2.55
LOC_Os10g39550	2.23	2.09	2.16	2.08	2.31	2.31	2.13	2.24	2.2	2.14	2.16	2.19	2.25	2.19	2.15	2.4	2.36	2.37	2.45	2.35	2.16	2.25	2.18
LOC_Os10g41200	3.26	3.4	3.38	3.34	3.16	3.27	3.39	3.31	3.44	3.36	3.37	3.4	3.4	3.39	3.36	3.55	3.42	3.57	3.53	3.58	3.32	3.34	3.32
LOC_Os10g41260	3.4	3.22	3.27	3.45	3.19	3.01	3.39	3.35	3.3	3.46	3.4	3.41	3.37	3.36	3.37	3.36	3.4	3.36	3.37	3.36	3.44	3.49	3.47
LOC_Os11g01480	2.67	2.56	2.68	2.67	2.34	2.92	2.82	2.91	2.9	3.05	2.95	2.91	2.94	3.04	3.03	2.89	2.72	2.71	2.73	2.51	3.21	3.19	3.18
LOC_Os11g03440	2.78	2.87	2.75	2.79	1.74	1.81	2.73	1.58	2.45	1.68	1.49	1.5	1.57	1.46	1.43	1.78	1.83	1.7	1.76	1.73	3.14	3.12	3.09
LOC_Os11g08080	2.89	2.94	2.87	2.89	2.85	3.14	3.07	3.02	3.04	3.15	3.12	3.13	3.14	3.13	3.13	3.02	3.04	3.09	3.03	3.08	3.06	3.05	3.06
LOC_Os11g10130	2.13	1.95	2.15	1.95	2.04	2.17	1.82	2.24	2.04	2.82	2.67	2.7	2.52	2.78	2.78	2.38	2.43	2.65	2.32	2.3	2.28	2.36	2.3
LOC_Os11g35390	2.84	2.77	2.79	2.79	1.95	1.99	3.1	1.99	3	1.81	1.8	1.93	1.77	1.84	1.79	1.92	1.8	1.86	1.86	1.8	2.95	2.98	2.91
LOC_Os11g45740	2.55	3.12	3.13	2.35	1.71	1.79	2.71	2.49	2.57	3.03	2.94	2.86	3.14	2.9	2.99	3.07	2.84	2.88	2.87	2.82	2.98	2.92	2.78
LOC_Os11g47460	3.05	2.62	2.69	2.96	2.17	2.08	2.89	3.23	3.24	3.63	3.63	3.64	3.46	3.63	3.59	3.52	3.48	3.59	3.56	3.58	2.94	2.84	2.72
LOC_Os12g01490	2.8	2.77	2.87	2.83	2.42	2.8	2.89	2.89	2.92	2.97	2.84	2.83	2.85	2.94	2.97	2.89	2.76	2.85	2.77	2.74	3.13	3.12	3.1
LOC_Os12g03150	1.53	1.4	1.41	1.44	1.6	1.71	1.83	1.98	1.95	2.07	2.07	1.81	1.94	2.12	1.93	1.87	1.71	1.72	1.83	1.74	1.87	1.95	1.92
LOC_Os12g07610	1.21	1.07	1.14	1.13	1.28	1.44	1.22	1.38	1.21	1.37	1.38	1.35	1.28	1.48	1.33	1.69	1.7	1.71	1.62	1.72	1.63	1.61	1.61
LOC_Os12g07640	2.22	2.04	2.14	1.84	2.51	2.06	1.9	2.6	1.95	2.33	2.35	2.35	2.62	2.61	2.59	2.1	2.04	2.07	2.09	1.97	2.69	2.61	2.76
LOC_Os12g07730	2.8	2.73	2.83	2.79	2.84	2.83	3.06	2.96	3.06	3.08	3.06	3.08	3	3.04	3.02	3.06	3.04	3.07	3.08	3.11	2.99	2.95	2.97
LOC_Os12g13570	2.55	2.56	2.44	2.48	2.6	2.18	2.7	2.71	2.54	2.32	2.56	2.47	2.47	2.36	2.49	1.8	1.81	1.79	1.85	1.64	2.76	2.74	2.71
LOC_Os12g33070	1.33	1.4	1.32	1.34	1.59	1.82	1.47	1.49	1.33	1.29	1.29	1.43	1.24	1.26	1.56	1.84	1.7	1.81	1.8	1.73	1.62	1.66	1.7
LOC_Os12g33950	1.81	1.8	1.7	1.8	1.98	2.34	1.92	1.85	1.88	1.76	1.8	1.73	1.85	1.76	1.68	2	2.08	2.08	2.07	2.13	2.05	2.12	2.05
LOC_Os12g37690	1.94	2.87	2.82	1.93	1.93	2.03	2.31	2.51	2.55	2.69	2.51	2.35	2.66	2.58	2.62	2.28	1.98	2.32	2.04	1.86	2.79	2.81	2.73
LOC_Os12g37970	3.01	2.78	2.89	2.86	2.47	2.46	2.82	3.06	2.93	3.52	3.45	3.45	3.35	3.45	3.47	3.23	3.17	3.39	3.2	3.31	3.04	3.04	2.97
LOC_Os12g38400	3.03	3.05	3.1	2.97	3.5	2.62	3.33	3.1	3.2	2.88	3.09	3.09	2.96	3.01	3.07	2.5	2.64	2.58	2.52	2.47	3.27	3.25	3.26
LOC_Os12g39640	2.74	2.79	2.75	2.7	2.24	2.38	2.74	2.72	2.53	2.69	2.77	2.75	2.54	2.67	2.66	2.73	2.83	2.86	2.8	2.66	3	2.99	3.06
LOC_Os12g41920	2.99	3	2.99	3.07	3.1	2.98	3.17	3.18	3.16	3.16	3.1	3.17	3.15	3.15	3.13	3.15	3.15	3.2	3.22	3.21	3.13	3.14	3.12

## Sheet: lograthmic correlation netw (B)
Supplemental Table S5 B. Lograthmic pearson correlation coefficient (pcc) among OsMYB genes in top down approach.
MSU-ID	MSU-ID	PCC
LOC_Os12g37970	LOC_Os07g43580	-0.876035
LOC_Os12g37970	LOC_Os01g51260	-0.855679
LOC_Os12g37970	LOC_Os09g26170	0.894202
LOC_Os12g37970	LOC_Os08g43550	0.87907
LOC_Os12g37970	LOC_Os01g67770	0.90471
LOC_Os12g37970	LOC_Os02g04640	0.870074
LOC_Os12g37970	LOC_Os01g41900	0.876815
LOC_Os12g37970	LOC_Os05g10690	0.856975
LOC_Os12g37970	LOC_Os02g08500	0.858977
LOC_Os12g37970	LOC_Os08g33750	0.867268
LOC_Os12g37970	LOC_Os05g48010	0.860492
LOC_Os12g37970	LOC_Os11g47460	0.943798
LOC_Os12g37970	LOC_Os01g74410	0.937239
LOC_Os12g37970	LOC_Os11g10130	0.855302
LOC_Os12g37970	LOC_Os06g35140	0.855357
LOC_Os12g37970	LOC_Os03g56090	0.907434
LOC_Os12g37970	LOC_Os02g51799	0.853911
LOC_Os09g31454	LOC_Os06g10350	-0.926448
LOC_Os02g17190	LOC_Os01g06320	-0.859285
LOC_Os05g51160	LOC_Os04g45020	-0.86858
LOC_Os03g20900	LOC_Os01g63680	-0.853842
LOC_Os02g54520	LOC_Os01g13740	-0.88761
LOC_Os11g35390	LOC_Os02g54520	-0.876458
LOC_Os01g13740	LOC_Os01g09760	-0.860097
LOC_Os02g10060	LOC_Os01g13740	-0.866389
LOC_Os11g10130	LOC_Os07g43580	-0.88203
LOC_Os09g26170	LOC_Os02g36890	-0.861939
LOC_Os09g26170	LOC_Os07g43580	-0.902245
LOC_Os02g54520	LOC_Os02g36890	-0.923157
LOC_Os07g12130	LOC_Os02g49250	0.883701
LOC_Os07g25370	LOC_Os06g07640	0.917706
LOC_Os12g39640	LOC_Os05g51160	0.892208
LOC_Os04g50680	LOC_Os02g54520	0.859619
LOC_Os07g25370	LOC_Os03g62100	0.894392
LOC_Os06g07640	LOC_Os04g27410	0.926939
LOC_Os12g07610	LOC_Os07g25370	0.879686
LOC_Os06g46560	LOC_Os05g41166	0.908453
LOC_Os08g43550	LOC_Os01g67770	0.917553
LOC_Os08g43550	LOC_Os03g51110	0.877533
LOC_Os11g03440	LOC_Os08g33150	0.864255
LOC_Os12g07610	LOC_Os03g13310	0.878513
LOC_Os08g43550	LOC_Os02g04640	0.903309
LOC_Os10g30690	LOC_Os06g07640	0.861906
LOC_Os08g33940	LOC_Os04g38740	0.929538
LOC_Os01g51154	LOC_Os01g45090	0.864283
LOC_Os05g41166	LOC_Os01g43180	0.917708
LOC_Os08g05510	LOC_Os01g62660	0.857763
LOC_Os02g10060	LOC_Os02g08500	0.85484
LOC_Os06g35140	LOC_Os02g45670	0.871281
LOC_Os08g34960	LOC_Os01g63160	0.865534
LOC_Os05g37730	LOC_Os01g36460	0.880866
LOC_Os05g28320	LOC_Os01g63680	0.868341
LOC_Os06g35140	LOC_Os03g56090	0.866931
LOC_Os06g46560	LOC_Os06g07640	0.850982
LOC_Os11g03440	LOC_Os02g36890	0.856264
LOC_Os05g48010	LOC_Os01g63460	0.893259
LOC_Os09g26170	LOC_Os03g56090	0.871032
LOC_Os11g45740	LOC_Os03g51110	0.851265
LOC_Os06g11780	LOC_Os02g54520	0.885338
LOC_Os07g25370	LOC_Os06g14700	0.874295
LOC_Os09g01960	LOC_Os01g04930	0.856801
LOC_Os05g41240	LOC_Os01g41900	0.869384
LOC_Os10g35660	LOC_Os03g26130	0.894122
LOC_Os08g33660	LOC_Os01g13740	0.859264
LOC_Os12g33950	LOC_Os07g12130	0.877802
LOC_Os01g62660	LOC_Os01g04930	0.894195
LOC_Os12g33950	LOC_Os03g62100	0.906164
LOC_Os12g07730	LOC_Os05g41240	0.916879
LOC_Os12g01490	LOC_Os11g01480	0.894674
LOC_Os07g25370	LOC_Os04g27410	0.900616
LOC_Os05g41240	LOC_Os03g21240	0.900209
LOC_Os08g33750	LOC_Os01g41900	0.857678
LOC_Os11g03440	LOC_Os01g13740	0.956691
LOC_Os07g31470	LOC_Os01g63680	0.875488
LOC_Os08g43550	LOC_Os06g45890	0.922402
LOC_Os01g74410	LOC_Os01g09590	0.853004
LOC_Os09g12770	LOC_Os05g10690	0.850074
LOC_Os11g47460	LOC_Os05g41240	0.867926
LOC_Os06g11780	LOC_Os01g07450	0.916586
LOC_Os08g43550	LOC_Os08g33750	0.897217
LOC_Os12g07610	LOC_Os10g30690	0.86134
LOC_Os10g30690	LOC_Os03g19630	0.867088
LOC_Os08g33940	LOC_Os02g49986	0.852151
LOC_Os08g33940	LOC_Os01g19970	0.875723
LOC_Os05g41240	LOC_Os02g07170	0.864689
LOC_Os11g45740	LOC_Os03g12350	0.912533
LOC_Os11g47460	LOC_Os08g43550	0.901875
LOC_Os03g56090	LOC_Os02g51799	0.902626
LOC_Os07g12130	LOC_Os03g19630	0.862224
LOC_Os03g19630	LOC_Os01g43180	0.937964
LOC_Os07g31470	LOC_Os06g07650	0.872582
LOC_Os06g49040	LOC_Os01g18240	0.898037
LOC_Os08g05510	LOC_Os02g10060	0.880304
LOC_Os11g10130	LOC_Os06g11780	0.88484
LOC_Os09g12770	LOC_Os01g34060	0.896614
LOC_Os02g36890	LOC_Os01g13740	0.946887
LOC_Os02g54520	LOC_Os01g51154	0.856365
LOC_Os12g13570	LOC_Os01g12860	0.891948
LOC_Os04g28090	LOC_Os02g17190	0.901315
LOC_Os04g27410	LOC_Os03g19630	0.859523
LOC_Os02g08500	LOC_Os01g09590	0.867927
LOC_Os04g47890	LOC_Os02g36890	0.866279
LOC_Os06g49040	LOC_Os05g37730	0.86525
LOC_Os08g33940	LOC_Os01g13740	0.923152
LOC_Os08g33660	LOC_Os01g36460	0.886968
LOC_Os11g03440	LOC_Os08g33660	0.875643
LOC_Os07g12130	LOC_Os01g43180	0.904313
LOC_Os09g23620	LOC_Os06g45890	0.870979
LOC_Os03g55590	LOC_Os01g74410	0.874378
LOC_Os08g43550	LOC_Os05g10690	0.904267
LOC_Os06g01670	LOC_Os03g55590	0.851206
LOC_Os01g74590	LOC_Os01g63680	0.855357
LOC_Os02g54520	LOC_Os02g10060	0.882429
LOC_Os10g35660	LOC_Os02g14490	0.858869
LOC_Os11g45740	LOC_Os01g09640	0.887391
LOC_Os06g01670	LOC_Os05g10690	0.856026
LOC_Os01g51154	LOC_Os01g04930	0.850331
LOC_Os12g33950	LOC_Os04g27410	0.857939
LOC_Os01g36460	LOC_Os01g18240	0.855135
LOC_Os06g45410	LOC_Os03g20900	0.850898
LOC_Os12g33070	LOC_Os06g07640	0.859541
LOC_Os05g41240	LOC_Os01g67770	0.886454
LOC_Os08g33750	LOC_Os02g55320	0.900771
LOC_Os12g38400	LOC_Os12g13570	0.926639
LOC_Os02g08500	LOC_Os01g51154	0.924354
LOC_Os07g25370	LOC_Os01g43180	0.864292
LOC_Os06g11780	LOC_Os02g45080	0.904892
LOC_Os12g07610	LOC_Os06g14700	0.871019
LOC_Os03g55590	LOC_Os01g34060	0.9154
LOC_Os08g33750	LOC_Os05g10690	0.9268
LOC_Os08g33050	LOC_Os07g43580	0.903676
LOC_Os06g14700	LOC_Os03g13310	0.90269
LOC_Os06g11780	LOC_Os02g51799	0.853499
LOC_Os05g10690	LOC_Os03g51110	0.884678
LOC_Os08g33750	LOC_Os02g45670	0.854407
LOC_Os08g43550	LOC_Os01g34060	0.893882
LOC_Os11g45740	LOC_Os06g45890	0.932471
LOC_Os02g08500	LOC_Os01g04930	0.860285
LOC_Os11g35390	LOC_Os02g36890	0.902069
LOC_Os12g33070	LOC_Os07g12130	0.875366
LOC_Os12g07730	LOC_Os01g51154	0.858413
LOC_Os04g39470	LOC_Os02g07770	0.895368
LOC_Os01g62660	LOC_Os01g51154	0.86357
LOC_Os04g39470	LOC_Os01g45090	0.914961
LOC_Os11g35390	LOC_Os08g33660	0.904112
LOC_Os02g07770	LOC_Os01g40670	0.895647
LOC_Os03g27090	LOC_Os01g06320	0.892687
LOC_Os07g49530	LOC_Os01g04930	0.882188
LOC_Os06g07640	LOC_Os01g43180	0.923164
LOC_Os08g33750	LOC_Os01g67770	0.891163
LOC_Os02g45080	LOC_Os02g08500	0.934571
LOC_Os03g51220	LOC_Os01g62410	0.891755
LOC_Os06g40710	LOC_Os04g38740	0.904796
LOC_Os11g10130	LOC_Os02g51799	0.895032
LOC_Os08g37970	LOC_Os06g40710	0.864651
LOC_Os02g54520	LOC_Os02g07170	0.874099
LOC_Os04g42950	LOC_Os03g56090	0.898831
LOC_Os11g45740	LOC_Os09g12770	0.87101
LOC_Os08g43550	LOC_Os02g55320	0.853
LOC_Os06g07650	LOC_Os03g29614	0.858758
LOC_Os06g11780	LOC_Os02g08500	0.852216
LOC_Os07g31470	LOC_Os03g29614	0.878465
LOC_Os03g38210	LOC_Os03g29614	0.911683
LOC_Os07g44090	LOC_Os01g18240	0.895386
LOC_Os02g07170	LOC_Os01g41900	0.875223
LOC_Os07g25370	LOC_Os05g49310	0.906524
LOC_Os02g07170	LOC_Os01g09590	0.894644
LOC_Os02g54520	LOC_Os01g09760	0.863367
LOC_Os09g26170	LOC_Os01g41900	0.878269
LOC_Os12g41920	LOC_Os12g07730	0.868687
LOC_Os03g55590	LOC_Os01g41900	0.887761
LOC_Os07g12130	LOC_Os04g27410	0.949149
LOC_Os12g33070	LOC_Os07g25370	0.876128
LOC_Os01g67770	LOC_Os01g41900	0.86568
LOC_Os06g45890	LOC_Os03g51110	0.916228
LOC_Os08g06370	LOC_Os02g17190	0.858958
LOC_Os09g12770	LOC_Os08g43550	0.882657
LOC_Os07g44090	LOC_Os05g37730	0.926951
LOC_Os06g45890	LOC_Os01g63460	0.852117
LOC_Os12g07610	LOC_Os06g06740	0.957432
LOC_Os04g39470	LOC_Os03g13310	0.852226
LOC_Os06g35140	LOC_Os02g51799	0.941218
LOC_Os09g26170	LOC_Os02g08500	0.90673
LOC_Os05g48010	LOC_Os01g67770	0.937242
LOC_Os08g43550	LOC_Os03g55590	0.899171
LOC_Os09g12770	LOC_Os06g01670	0.917531
LOC_Os08g05520	LOC_Os05g46610	0.879133
LOC_Os02g10060	LOC_Os01g04930	0.907834
LOC_Os09g12770	LOC_Os03g51110	0.866331
LOC_Os08g33750	LOC_Os03g51110	0.873401
LOC_Os12g33950	LOC_Os05g49310	0.856919
LOC_Os04g27410	LOC_Os01g43180	0.909574
LOC_Os02g08500	LOC_Os01g62660	0.868674
LOC_Os05g41240	LOC_Os02g08500	0.856913
LOC_Os11g47460	LOC_Os01g74410	0.975318
LOC_Os05g38460	LOC_Os02g17190	0.850875
LOC_Os02g04640	LOC_Os01g67770	0.859267
LOC_Os11g10130	LOC_Os03g56090	0.875458
LOC_Os05g40960	LOC_Os01g18240	0.881706
LOC_Os05g41166	LOC_Os03g03760	0.883093
LOC_Os06g45890	LOC_Os02g04640	0.924954
LOC_Os12g07730	LOC_Os01g09590	0.893989
LOC_Os02g45080	LOC_Os02g10060	0.880362
LOC_Os03g38210	LOC_Os01g63160	0.862485
LOC_Os12g38400	LOC_Os01g12860	0.883152
LOC_Os08g34960	LOC_Os03g29614	0.92997
LOC_Os03g25550	LOC_Os03g03760	0.880365
LOC_Os03g62379	LOC_Os02g55320	0.86303
LOC_Os08g33750	LOC_Os05g48010	0.865907
LOC_Os09g23620	LOC_Os02g04640	0.869706
LOC_Os12g07610	LOC_Os07g14110	0.921977
LOC_Os01g62660	LOC_Os01g09590	0.865729
LOC_Os05g04210	LOC_Os04g50680	0.874414
LOC_Os05g28320	LOC_Os01g50110	0.889027
LOC_Os09g12770	LOC_Os06g45890	0.86209
LOC_Os10g30690	LOC_Os01g43180	0.887758
LOC_Os05g41240	LOC_Os01g09590	0.949924
LOC_Os07g12130	LOC_Os05g49310	0.86033
LOC_Os07g44090	LOC_Os01g36460	0.922587
LOC_Os10g41260	LOC_Os02g45670	0.854005
LOC_Os07g14110	LOC_Os06g06740	0.864992
LOC_Os07g25370	LOC_Os07g12130	0.896726
LOC_Os08g25820	LOC_Os02g07770	0.875483
LOC_Os02g49986	LOC_Os01g19970	0.865612
LOC_Os11g10130	LOC_Os09g26170	0.86978
LOC_Os11g10130	LOC_Os02g08500	0.85269
LOC_Os03g18480	LOC_Os03g13310	0.898001
LOC_Os09g26170	LOC_Os02g54520	0.89078
LOC_Os11g47460	LOC_Os05g48010	0.887309
LOC_Os11g10130	LOC_Os02g54520	0.883822
LOC_Os06g14700	LOC_Os02g14490	0.858048
LOC_Os08g33750	LOC_Os03g56090	0.853406
LOC_Os12g07730	LOC_Os01g04930	0.858239
LOC_Os06g01670	LOC_Os01g34060	0.862228
LOC_Os01g74410	LOC_Os01g67770	0.944116
LOC_Os06g45890	LOC_Os05g10690	0.914401
LOC_Os06g06740	LOC_Os03g13310	0.859984
LOC_Os07g43580	LOC_Os02g36890	0.877349
LOC_Os11g47460	LOC_Os01g41900	0.909354
LOC_Os12g33070	LOC_Os04g27410	0.89022
LOC_Os05g48010	LOC_Os02g04640	0.897135
LOC_Os08g43550	LOC_Os05g48010	0.937937
LOC_Os03g21240	LOC_Os01g09590	0.882014
LOC_Os05g10690	LOC_Os01g09640	0.88102
LOC_Os12g33950	LOC_Os02g49250	0.89919
LOC_Os02g04640	LOC_Os01g09640	0.853005
LOC_Os06g45890	LOC_Os05g48010	0.871476
LOC_Os08g33750	LOC_Os06g35140	0.863842
LOC_Os11g47460	LOC_Os01g67770	0.949442
LOC_Os05g41166	LOC_Os04g27410	0.866638
LOC_Os06g07640	LOC_Os03g19630	0.8542
LOC_Os12g13570	LOC_Os06g43090	0.903461
LOC_Os01g74590	LOC_Os01g50110	0.902336
LOC_Os05g10690	LOC_Os02g04640	0.924816
LOC_Os02g45080	LOC_Os01g51154	0.887358
LOC_Os02g54520	LOC_Os02g45080	0.947244
LOC_Os08g05510	LOC_Os02g07170	0.914864
LOC_Os10g32600	LOC_Os03g27090	0.910125
LOC_Os03g21240	LOC_Os01g74410	0.85819
LOC_Os05g41240	LOC_Os01g74410	0.895205
LOC_Os11g45740	LOC_Os02g04640	0.882742
LOC_Os02g45080	LOC_Os01g45090	0.858841
LOC_Os11g35390	LOC_Os11g03440	0.951219
LOC_Os08g33940	LOC_Os02g36890	0.930531
LOC_Os05g34110	LOC_Os02g04640	0.859861
LOC_Os04g40420	LOC_Os04g01970	0.933781
LOC_Os02g49250	LOC_Os01g50110	0.86646
LOC_Os03g26130	LOC_Os01g40670	0.890002
LOC_Os07g12130	LOC_Os06g07640	0.901431
LOC_Os03g12350	LOC_Os01g09640	0.856994
LOC_Os02g55320	LOC_Os01g67770	0.920003
LOC_Os05g28320	LOC_Os01g74590	0.979122
LOC_Os02g54520	LOC_Os02g08500	0.949847
LOC_Os03g21240	LOC_Os01g08160	0.870265
LOC_Os05g04820	LOC_Os01g12860	0.902329
LOC_Os08g43550	LOC_Os01g74410	0.940377
LOC_Os04g39470	LOC_Os02g45080	0.872943
LOC_Os02g10060	LOC_Os01g09760	0.880893
LOC_Os08g43550	LOC_Os06g01670	0.851872
LOC_Os12g41920	LOC_Os08g39980	0.854569
LOC_Os05g49310	LOC_Os04g27410	0.903722
LOC_Os07g44090	LOC_Os06g49040	0.86744
LOC_Os03g19630	LOC_Os03g03760	0.859354
LOC_Os05g48010	LOC_Os01g74410	0.907498
LOC_Os04g27410	LOC_Os02g49250	0.900358
LOC_Os01g40670	LOC_Os01g08160	0.905243
LOC_Os04g39470	LOC_Os01g40670	0.850527
LOC_Os11g45740	LOC_Os05g10690	0.881571
LOC_Os01g74410	LOC_Os01g41900	0.890669
LOC_Os11g35390	LOC_Os01g13740	0.94728
LOC_Os02g30700	LOC_Os02g14490	0.880102
LOC_Os11g10130	LOC_Os02g45080	0.901552
LOC_Os01g51154	LOC_Os01g09590	0.857013
LOC_Os05g10690	LOC_Os02g55320	0.888339
LOC_Os02g54520	LOC_Os01g04930	0.8519
LOC_Os05g41166	LOC_Os03g19630	0.937678
LOC_Os06g40710	LOC_Os02g46940	0.877259
LOC_Os08g34960	LOC_Os03g38210	0.941043
	LOC_Os01g03720
	LOC_Os01g74410
	LOC_Os11g35390
	LOC_Os08g33660
	LOC_Os11g47460
	LOC_Os01g18240
	LOC_Os01g36460
	LOC_Os01g09590
	LOC_Os02g42870
	LOC_Os01g49160
	LOC_Os07g44090
	LOC_Os03g27090
	LOC_Os03g20090
	LOC_Os07g43580
	LOC_Os08g33940
	LOC_Os07g30130
	LOC_Os11g03440
	LOC_Os05g35500
	LOC_Os12g07640
	LOC_Os09g36730
	LOC_Os08g05520
	LOC_Os02g41510
	LOC_Os02g46780
	LOC_Os01g52410
	LOC_Os02g40530
	LOC_Os06g40330
	LOC_Os01g59660
	LOC_Os01g08160
	LOC_Os01g13740
	LOC_Os06g14710
	LOC_Os01g50110
	LOC_Os11g10130
	LOC_Os06g43090
	LOC_Os01g50720
	LOC_Os07g48870
	LOC_Os07g02800
	LOC_Os01g12860
	LOC_Os01g62410
	LOC_Os06g06740
	LOC_Os01g63680
	LOC_Os02g17190
	LOC_Os01g74590
	LOC_Os07g04700
	LOC_Os01g04930
	LOC_Os05g37730
	LOC_Os05g49240
	LOC_Os02g47744
	LOC_Os06g07740
	LOC_Os06g01670
	LOC_Os02g16000
	LOC_Os10g41200
	LOC_Os05g03550
	LOC_Os06g45890
	LOC_Os05g41240
	LOC_Os06g40710
	LOC_Os06g45410
	LOC_Os08g25799
	LOC_Os02g34630
	LOC_Os04g28130
	LOC_Os03g22560
	LOC_Os12g41920
	LOC_Os06g19980
	LOC_Os10g30690
	Actin
	LOC_Os07g43580
	LOC_Os01g51260
	LOC_Os09g26170
	LOC_Os08g43550
	LOC_Os01g67770
	LOC_Os02g04640
	LOC_Os01g41900
	LOC_Os05g10690
	LOC_Os02g08500
	LOC_Os08g33750
	LOC_Os05g48010
	LOC_Os11g47460
	LOC_Os01g74410
	LOC_Os11g10130
	LOC_Os06g35140
	LOC_Os03g56090
	LOC_Os02g51799
	LOC_Os12g37970

## Sheet: lograthmic network detail (C)
Supplemental Table S5 C. Simple and Complex topological properties of lograthmic correlation network of OsMYB genes. Red highlighted are hub nodes
MSU_ID	between central;ity	closeness cnetrality	cluster cofecint	degree	toplogical coeficient
LOC_Os12g37970	0.257925	0.221402	0.272059	17	0.195622
LOC_Os08g43550	0.0499045	0.193548	0.361905	15	0.247059
LOC_Os02g54520	0.210983	0.235294	0.241758	14	0.212054
LOC_Os02g08500	0.144078	0.238569	0.333333	12	0.222917
LOC_Os08g33750	0.037537	0.191083	0.345455	11	0.267218
LOC_Os05g10690	0.0452701	0.189573	0.418182	11	0.272727
LOC_Os04g27410	0.106766	0.155039	0.444444	10	0.364706
LOC_Os02g04640	0.0572081	0.189573	0.355556	10	0.28
LOC_Os01g74410	0.0302096	0.194489	0.466667	10	0.281818
LOC_Os01g67770	0.020376	0.193548	0.555556	10	0.283333
LOC_Os11g10130	0.125226	0.234375	0.472222	9	0.246246
LOC_Os07g25370	0.286119	0.17192	0.333333	9	0.32716
LOC_Os07g12130	0.0973932	0.154839	0.5	9	0.379085
LOC_Os06g45890	0.00373054	0.165746	0.444444	9	0.365079
LOC_Os05g48010	0.0209564	0.191388	0.527778	9	0.306397
LOC_Os05g41240	0.0317322	0.209059	0.361111	9	0.277778
LOC_Os01g41900	0.0251468	0.198347	0.388889	9	0.293907
LOC_Os09g26170	0.0624563	0.21978	0.428571	8	0.266447
LOC_Os06g07640	0.0169932	0.152284	0.5	8	0.425
LOC_Os02g45080	0.412982	0.241935	0.428571	8	0.275862
LOC_Os02g36890	0.10931	0.212389	0.285714	8	0.240385
LOC_Os01g51154	0.0480666	0.223881	0.428571	8	0.291667
LOC_Os01g13740	0.118737	0.203735	0.392857	8	0.255
LOC_Os01g09590	0.0167245	0.205128	0.357143	8	0.278846
LOC_Os01g04930	0.0420654	0.206186	0.285714	8	0.289773
LOC_Os11g47460	0.0018025	0.190174	0.761905	7	0.37619
LOC_Os11g45740	0.0093642	0.163265	0.52381	7	0.388889
LOC_Os09g12770	0.00117595	0.165062	0.619048	7	0.407143
LOC_Os03g56090	0.0307075	0.207254	0.428571	7	0.327381
LOC_Os03g19630	0.0331844	0.151134	0.52381	7	0.438095
LOC_Os02g10060	0.062289	0.227704	0.380952	7	0.302198
LOC_Os01g43180	0.00840759	0.152091	0.619048	7	0.464286
LOC_Os12g07610	0.21434	0.189573	0.266667	6	0.270833
LOC_Os06g11780	0.0247183	0.221811	0.466667	6	0.333333
LOC_Os03g51110	0.001315	0.166667	0.733333	6	0.416667
LOC_Os12g33950	0.00282446	0.136986	0.5	5	0.509091
LOC_Os12g07730	0.0345917	0.196078	0.3	5	0.357895
LOC_Os11g35390	0.0413671	0.200334	0.7	5	0.371429
LOC_Os11g03440	0.022426	0.180995	0.5	5	0.416667
LOC_Os08g33940	0.0969188	0.181543	0.2	5	0.3
LOC_Os07g43580	0.0403348	0.21164	0.4	5	0.323077
LOC_Os06g35140	0.0140601	0.185185	0.6	5	0.373913
LOC_Os06g01670	0.00034038	0.164609	0.7	5	0.466667
LOC_Os05g41166	0.0035064	0.135747	0.4	5	0.430769
LOC_Os04g39470	0.453051	0.226843	0.2	5	0.258824
LOC_Os03g55590	0.00488578	0.174419	0.5	5	0.409524
LOC_Os03g13310	0.40965	0.207972	0.2	5	0.309091
LOC_Os02g55320	0.0167311	0.166898	0.5	5	0.427273
LOC_Os02g51799	0.0095892	0.20202	0.6	5	0.382609
LOC_Os02g07170	0.0133291	0.209059	0.2	5	0.328
LOC_Os01g62660	0.00194004	0.19802	0.5	5	0.4
LOC_Os12g33070	0	0.151134	1	4	0.6
LOC_Os10g30690	0.054077	0.166436	0.5	4	0.482143
LOC_Os08g33660	0.0957983	0.17316	0.5	4	0.4375
LOC_Os07g44090	0.00550887	0.131004	0.666667	4	0.583333
LOC_Os06g14700	0.172978	0.188976	0.333333	4	0.323529
LOC_Os05g49310	0.00329132	0.150754	0.833333	4	0.634615
LOC_Os03g29614	0.0491597	0.0865801	0.333333	4	0.458333
LOC_Os03g21240	0.0256984	0.193861	0.5	4	0.4375
LOC_Os02g49250	0.181513	0.138568	0.5	4	0.5
LOC_Os02g17190	0.8	0.666667	0	4	0.25
LOC_Os01g63680	0.127171	0.103004	0.166667	4	0.375
LOC_Os01g40670	0.0405971	0.194489	0.166667	4	0.3125
LOC_Os01g36460	0.0806256	0.149626	0.333333	4	0.4375
LOC_Os01g34060	0.000106	0.164159	0.833333	4	0.470588
LOC_Os01g18240	0.0220822	0.131004	0.333333	4	0.55
LOC_Os01g09640	0.00755223	0.162162	0.666667	4	0.46875
LOC_Os12g13570	0.5	0.8	0.333333	3	0.555556
LOC_Os08g34960	0.00826331	0.0798935	0.666667	3	0.6
LOC_Os08g05510	0.0005193	0.192926	0	3	0.466667
LOC_Os07g31470	0.0805322	0.0941915	0.333333	3	0.428571
LOC_Os06g49040	9.337e-05	0.116279	0.666667	3	0.733333
LOC_Os06g40710	0.0331933	0.134983	0	3	0.333333
LOC_Os06g06740	0.00599907	0.180451	0.666667	3	0.541667
LOC_Os05g37730	0.0054155	0.130719	0.666667	3	0.733333
LOC_Os05g28320	0.0693277	0.112888	0.666667	3	0.555556
LOC_Os03g38210	0.00826331	0.0798935	0.666667	3	0.6
LOC_Os03g03760	0.0166667	0.132013	0.333333	3	0.5
LOC_Os02g45670	0.0166667	0.161943	0.333333	3	0.444444
LOC_Os02g14490	0.0254785	0.161507	0	3	0.333333
LOC_Os02g07770	0.0166667	0.187793	0.333333	3	0.428571
LOC_Os01g74590	0.0693277	0.112888	0.666667	3	0.555556
LOC_Os01g50110	0.167927	0.124611	0.333333	3	0.5
LOC_Os01g45090	0.0196855	0.214286	0.666667	3	0.466667
LOC_Os01g12860	0.5	0.8	0.333333	3	0.555556
LOC_Os01g09760	0	0.196721	1	3	0.537037
LOC_Os12g41920	0.0166667	0.164609	0	2	0.5
LOC_Os12g38400	0	0.666667	1	2	0.75
LOC_Os10g35660	0.00729704	0.15894	0	2	0.5
LOC_Os09g23620	0	0.160428	1	2	0.730769
LOC_Os07g14110	0	0.159787	1	2	0.75
LOC_Os06g46560	3.501e-05	0.13289	0	2	0.6875
LOC_Os06g07650	0	0.0863931	1	2	0.7
LOC_Os05g51160	1	1	0	2	0
LOC_Os04g50680	0.0166667	0.191388	0	2	0.5
LOC_Os04g38740	0.0491597	0.155039	0	2	0.5
LOC_Os03g62100	0.00329132	0.149626	0	2	0.666667
LOC_Os03g27090	0.333333	0.461538	0	2	0.5
LOC_Os03g26130	0.0145916	0.170213	0	2	0.5
LOC_Os03g20900	0.0166667	0.0936037	0	2	0.5
LOC_Os03g12350	0	0.14068	1	2	0.785714
LOC_Os02g49986	0	0.154044	1	2	0.7
LOC_Os01g63460	0	0.162382	1	2	0.642857
LOC_Os01g63160	0	0.0740741	1	2	1
LOC_Os01g19970	0	0.154044	1	2	0.7
LOC_Os01g08160	0.0218083	0.184049	0	2	0.5
LOC_Os01g06320	0.533333	0.6	0	2	0.5
LOC_Os12g39640	0	0.666667	0	1	0
LOC_Os12g01490	0	1	0	1	0
LOC_Os11g01480	0	1	0	1	0
LOC_Os10g41260	0	0.139535	0	1	0
LOC_Os10g32600	0	0.333333	0	1	0
LOC_Os09g31454	0	1	0	1	0
LOC_Os09g01960	0	0.171184	0	1	0
LOC_Os08g39980	0	0.141509	0	1	0
LOC_Os08g37970	0	0.119048	0	1	0
LOC_Os08g33150	0	0.153453	0	1	0
LOC_Os08g33050	0	0.174927	0	1	0
LOC_Os08g25820	0	0.158311	0	1	0
LOC_Os08g06370	0	0.428571	0	1	0
LOC_Os08g05520	0	1	0	1	0
LOC_Os07g49530	0	0.171184	0	1	0
LOC_Os06g45410	0	0.0856531	0	1	0
LOC_Os06g43090	0	0.5	0	1	0
LOC_Os06g10350	0	1	0	1	0
LOC_Os05g46610	0	1	0	1	0
LOC_Os05g40960	0	0.115942	0	1	0
LOC_Os05g38460	0	0.428571	0	1	0
LOC_Os05g34110	0	0.159574	0	1	0
LOC_Os05g04820	0	0.5	0	1	0
LOC_Os05g04210	0	0.160858	0	1	0
LOC_Os04g47890	0	0.175439	0	1	0
LOC_Os04g45020	0	0.666667	0	1	0
LOC_Os04g42950	0	0.17192	0	1	0
LOC_Os04g40420	0	1	0	1	0
LOC_Os04g28090	0	0.428571	0	1	0
LOC_Os04g01970	0	1	0	1	0
LOC_Os03g62379	0	0.143198	0	1	0
LOC_Os03g51220	0	1	0	1	0
LOC_Os03g25550	0	0.116732	0	1	0
LOC_Os03g18480	0	0.172414	0	1	0
LOC_Os02g46940	0	0.119048	0	1	0
LOC_Os02g30700	0	0.139211	0	1	0
LOC_Os01g62410	0	1	0	1	0
LOC_Os01g51260	0	0.181543	0	1	0
LOC_Os01g07450	0	0.181818	0	1	0
