# Supplementary material for: Transcriptional Regulatory Network Analysis of MYB Transcription Factor Family Genes in Rice
Source: Front Plant Sci. 2015 Dec 24;6:1157. doi: 10.3389/fpls.2015.01157 (PMC4689866; doi:10.3389/fpls.2015.01157)
Supplement: Table S6 — Parameter evaluation and optimization of the MCL inflation score (I). [file Table6.XLSX]

## Sheet: Sheet1
Supplemental Table S6 Parameter evaluation and optimization of the MCL inflation score (I).
inflation	MCL1.1	MCL1.2	MCL1.3	MCL1.4	MCL1.5	MCL1.6	MCL1.7	MCL1.8	MCL1.9	MCL2.0	MCL2.1	MCL2.2	MCL2.3	MCL2.4	MCL2.5	MCL2.6	MCL2.7	MCL2.8	MCL2.9	MCL3.0
Enr cluster	2	3	3	5	8	10	9	10	11	10	10	10	10	10	9	8	7	7	6	6
total cluster	9	9	9	11	19	23	24	26	30	30	36	36	37	37	37	40	44	44	44	46
enr term	38	38	38	38	29	20	19	18	24	22	23	23	23	23	22	23	19	19	19	19
total term	47	47	47	47	47	47	47	47	47	47	47	47	47	47	47	47	47	47	47	47
Spec	0.222222	0.333333	0.333333	0.454545	0.421053	0.434783	0.375	0.384615	0.366667	0.333333	0.277778	0.277778	0.27027	0.27027	0.243243	0.2	0.159091	0.159091	0.136364	0.130435
Sens	0.808511	0.808511	0.808511	0.808511	0.617021	0.425532	0.404255	0.382979	0.510638	0.468085	0.489362	0.489362	0.489362	0.489362	0.468085	0.489362	0.404255	0.404255	0.404255	0.404255
F-measure	2.42553	2.42553	2.42553	2.42553	1.85106	1.2766	1.21277	1.14894	1.53191	1.40426	1.46809	1.46809	1.46809	1.46809	1.40426	1.46809	1.21277	1.21277	1.21277	1.21277
