# Supplementary material for: Transcriptional Regulatory Network Analysis of MYB Transcription Factor Family Genes in Rice
Source: Front Plant Sci. 2015 Dec 24;6:1157. doi: 10.3389/fpls.2015.01157 (PMC4689866; doi:10.3389/fpls.2015.01157)
Supplement: Table S7 — (A) List of guide genes used to create global co-regulatory network via guide-gene approach. (B) Global co-regulatory network of guide OsMYB genes and their correlated allies with their description. (C) Gene ontology enrichment analysis of target genes. [file Table7.XLSX]

## Sheet: Table S7 A
Supplementary Table S7 A. List of guide genes used to create global co-regulatory network via guide-gene approach.
Guide Gene	Gene Symbol	Role	Reference
LOC_Os01g04930	OsMYB2	Drought stress	Katiyar et al. 2012
LOC_Os01g13740	NA	Drought stress	Katiyar et al. 2012
LOC_Os01g34060	OsMYBS1	sugar and hormone regulation	Lu et al. 2002
LOC_Os01g51154	R1-MYB	cold stress	Yun et al. 2010
LOC_Os01g62410	OsMYB3R-2	freezing, drought, and salt stress	Ma et al. 2009
LOC_Os01g74410	MYB59	Cold stress	Park et al. 2010
LOC_Os02g17190	NA	Drought stress	Katiyar et al. 2012
LOC_Os02g34630	NA	Drought stress	Katiyar et al. 2012
LOC_Os02g46030	OsMyb1R	Abiotic stress (cold, drought and heat)	Chen et al. 2012
LOC_Os02g47744	NA	Drought stress	Katiyar et al. 2012
LOC_Os03g20090	OsMYB2	Abiotic stress (salt, cold, and dehydration)	Yang et al. 2012
LOC_Os03g22560	NA	Drought stress	Katiyar et al. 2012
LOC_Os04g43680	OsMYB4	cold stress	Park et al. 2010
LOC_Os05g03550	NA	Drought stress	Katiyar et al. 2012
LOC_Os05g04820	OsMYB2P-1	phosphate starvation, sensitive to cold, salt, and osmotic stress	Dai et al. 2012
LOC_Os05g35500	NA	Drought stress	Katiyar et al. 2012
LOC_Os05g41240	NA	Drought stress	Katiyar et al. 2012
LOC_Os05g48010	OsMYB55	high temperature, hormone regulation	Wahid et al. 2007
LOC_Os05g49240	NA	Drought stress	Katiyar et al. 2012
LOC_Os06g19980	NA	Drought stress	Katiyar et al. 2012
LOC_Os06g40330	NA	Drought stress	Katiyar et al. 2012
LOC_Os06g45410	NA	Drought stress	Katiyar et al. 2012
LOC_Os06g45890	NA	Drought stress	Katiyar et al. 2012
LOC_Os07g02800	NA	Drought stress	Katiyar et al. 2012
LOC_Os07g30130	NA	Drought stress	Katiyar et al. 2012
LOC_Os08g25799	NA	Drought stress	Katiyar et al. 2012
LOC_Os08g33660	NA	Drought stress	Katiyar et al. 2012
LOC_Os09g36730	NA	Drought stress	Katiyar et al. 2012
LOC_Os10g41200	OsMYBS3	sugar and hormone regulation	Lu et al. 2002, cold stress (Su et al. 2010)
LOC_Os10g41260	OsMYBS2	sugar and hormone regulation	Lu et al. 2002
LOC_Os11g35390	NA	Drought stress	Katiyar et al. 2012
LOC_Os11g45740	JAMYB	Abiotic stress	Yokotani et al. 2012
LOC_Os11g47460	NA	Drought stress	Katiyar et al. 2012
LOC_Os12g07640	NA	Drought stress	Katiyar et al. 2012
LOC_Os12g41920	NA	Drought stress	Katiyar et al. 2012

## Sheet: Table S7 B
Supplementary Table S7 B. Global co-regulatory network of guide OsMYB genes and their correlated allies with their description.
RAP_ID_Source_Interaction	Description	MSU_ID_Source_Interaction	Description	RAP_ID_Target_Interaction	Description	MSU_ID_Target_Interaction	Description	MutualRank	WeightedPCC
Os01g0142500	Homeodomain-like containing protein.	LOC_Os01g04930	MYB family transcription factor, putative, expressed	Os02g0735200	Glutamine synthetase shoot isozyme (EC 6.3.1.2) (Glutamate--ammonia ligase) (Clone lambda-GS28).	LOC_Os02g50240	glutamine synthetase, catalytic domain containing protein, expressed	4.472	0.665543
Os01g0142500	Homeodomain-like containing protein.	LOC_Os01g04930	MYB family transcription factor, putative, expressed	Os10g0508100	Protein of unknown function DUF641, plant domain containing protein.	LOC_Os10g36400	GIL1, putative, expressed	4.583	0.630904
Os01g0239000	Hypothetical conserved gene.	LOC_Os01g13740	myb-like DNA-binding domain containing protein, expressed	Os06g0612300	Similar to T6J4.5 protein (WIP6 protein)	LOC_Os06g40960	ZOS6-05 - C2H2 zinc finger protein, expressed	2	0.721954
Os01g0239000	Hypothetical conserved gene.	LOC_Os01g13740	myb-like DNA-binding domain containing protein, expressed	Os02g0744700	Similar to Starch synthase isoform zSTSII-2 (EC 2.4.1.21). (Os02t0744700-01);Similar to Soluble starch synthase 2-2, chloroplastic/amyloplastic.	LOC_Os02g51070	starch synthase, putative, expressed	3	0.672853
Os01g0239000	Hypothetical conserved gene.	LOC_Os01g13740	myb-like DNA-binding domain containing protein, expressed	Os06g0593800	UDP-glucuronosyl/UDP-glucosyltransferase family protein.	LOC_Os06g39330	UDP-glucoronosyl and UDP-glucosyl transferase domain containing protein, expressed	5	0.664031
Os01g0841500	Similar to C-myb-like transcription factor (Fragment)	LOC_Os01g62410	MYB family transcription factor, putative, expressed	Os06g0712400	Protein of unknown function DUF544 family protein.	LOC_Os06g49800	ubiquitin interaction motif family protein, expressed	2.828	0.648342
Os01g0841500	Similar to C-myb-like transcription factor (Fragment)	LOC_Os01g62410	MYB family transcription factor, putative, expressed	Os04g0506900	Similar to OSIGBa0157A06.2 protein.	LOC_Os04g42770	expressed protein	3	0.641242
Os01g0975300	Similar to Myb factor protein. (Os01t0975300-01);Similar to Myb factor protein.	LOC_Os01g74410	MYB family transcription factor, putative, expressed	Os11g0700500	Similar to Snapdragon myb protein 305 homolog.	LOC_Os11g47460	MYB family transcription factor, putative, expressed	2.449	0.825418
Os01g0975300	Similar to Myb factor protein. (Os01t0975300-01);Similar to Myb factor protein.	LOC_Os01g74410	MYB family transcription factor, putative, expressed	Os05g0114700	Myb-type HTH DNA-binding domain domain containing protein.	LOC_Os05g02420	expressed protein	4.243	0.776879
Os02g0271900	Myb transcription factor domain containing protein.	LOC_Os02g17190	MYB family transcription factor, putative, expressed	Os07g0675400	Conserved hypothetical protein.	LOC_Os07g47860	tRNA synthetase, putative, expressed	2	0.684656
Os02g0685200	Homeodomain-like containing protein.	LOC_Os02g46030	MYB family transcription factor, putative, expressed	Os02g0815700	Similar to D1 protease (Fragment).	LOC_Os02g57060	OsCttP2 - Putative C-terminal processing peptidase homologue, expressed	2	0.814161
Os02g0685200	Homeodomain-like containing protein.	LOC_Os02g46030	MYB family transcription factor, putative, expressed	Os03g0351300	Similar to beta-amylase.	LOC_Os03g22790	beta-amylase, putative, expressed	3	0.667632
Os02g0706400	Similar to RADIALIS	LOC_Os02g47744	MYB family transcription factor, putative, expressed	Os12g0637300	Conserved hypothetical protein.	LOC_Os12g44040	transposon protein, putative, unclassified, expressed	3.464	0.682526
Os03g0346900	Conserved hypothetical protein.	LOC_Os03g22560	MYB family transcription factor, putative, expressed	Os01g0235700	Similar to BHLH transcription factor (Fragment)	LOC_Os01g13460	helix-loop-helix DNA-binding domain containing protein, expressed	4.472	0.635685
Os03g0346900	Conserved hypothetical protein.	LOC_Os03g22560	MYB family transcription factor, putative, expressed	Os06g0485100	Similar to Homeobox-like resistance.	LOC_Os06g29020	retrotransposon protein, putative, unclassified, expressed	4.69	0.591492
Os04g0517100	Similar to OSIGBa0145M07.4 protein.	LOC_Os04g43680	MYB family transcription factor, putative, expressed	Os10g0580900	Conserved hypothetical protein.	LOC_Os10g43060	expressed protein	2	0.724053
Os04g0517100	Similar to OSIGBa0145M07.4 protein.	LOC_Os04g43680	MYB family transcription factor, putative, expressed	Os02g0624300	Similar to Y19 protein.	LOC_Os02g41510	MYB family transcription factor, putative, expressed	2.449	0.72294
Os04g0517100	Similar to OSIGBa0145M07.4 protein.	LOC_Os04g43680	MYB family transcription factor, putative, expressed	Os09g0341500	F-box domain, cyclin-like domain containing protein.	LOC_Os09g17146	expressed protein	4.899	0.72021
Os04g0517100	Similar to OSIGBa0145M07.4 protein.	LOC_Os04g43680	MYB family transcription factor, putative, expressed	Os03g0437200	Zinc finger, C2H2-type domain containing protein.	LOC_Os03g32230	ZOS3-12 - C2H2 zinc finger protein, expressed	5	0.696665
Os04g0517100	Similar to OSIGBa0145M07.4 protein.	LOC_Os04g43680	MYB family transcription factor, putative, expressed	Os08g0448000	Similar to 4-coumarate--CoA ligase 1 (EC 6.2.1.12) (4CL 1) (4-coumaroyl-CoA synthase 1) (Clone 4CL14) (Fragment).	LOC_Os08g34790	AMP-binding domain containing protein, expressed	4.899	0.6915
Os05g0126400	Conserved hypothetical protein	LOC_Os05g03550	MYB family transcription factor, putative, expressed	Os07g0571100	Conserved hypothetical protein.	LOC_Os07g38360	expressed protein	2	0.748804
Os05g0126400	Conserved hypothetical protein	LOC_Os05g03550	MYB family transcription factor, putative, expressed	Os08g0430000	Conserved hypothetical protein.	LOC_Os08g33320	expressed protein	3.464	0.744932
Os05g0126400	Conserved hypothetical protein	LOC_Os05g03550	MYB family transcription factor, putative, expressed	Os07g0438500	Octicosapeptide/Phox/Bem1p domain containing protein.	LOC_Os07g25680	protein kinase domain containing protein, expressed	4.472	0.691277
Os05g0140100	Myb transcription factor domain containing protein. (Os05t0140100-01);Myb transcription factor domain containing protein.	LOC_Os05g04820	MYB family transcription factor, putative, expressed	Os08g0511400	Conserved hypothetical protein.	LOC_Os08g40060	expressed protein	4.899	0.816369
Os05g0429900	Similar to MybHv5 (Fragment).	LOC_Os05g35500	MYB family transcription factor, putative, expressed	Os03g0106200	Conserved hypothetical protein.	LOC_Os03g01580	expressed protein	2.449	0.641344
Os05g0553400	Similar to Myb-related transcription factor-like protein (MYB transcription factor).	LOC_Os05g48010	MYB family transcription factor, putative, expressed	Os03g0122300	Similar to Flavanone 3-hydroxylase-like protein. (Os03t0122300-01);Similar to Oxidoreductase, 2OG-Fe oxygenase family protein, expressed.	LOC_Os03g03034	flavonol synthase/flavanone 3-hydroxylase, putative, expressed	2	0.636443
Os06g0303700	Similar to Myb-like DNA-binding domain containing protein.	LOC_Os06g19980	MYB family transcription factor, putative, expressed	Os03g0110400	Similar to nuclear matrix protein-related. (Os03t0110400-01);Hypothetical conserved gene.	LOC_Os03g01970	THO complex subunit 1, putative, expressed	2	0.848645
Os06g0605600	Similar to GAMYB-like1.	LOC_Os06g40330	MYB family transcription factor, putative, expressed	Os07g0625400	SKP1 component domain containing protein.	LOC_Os07g43240	SKP1-like protein 1B, putative, expressed	3.162	0.707405
Os06g0605600	Similar to GAMYB-like1.	LOC_Os06g40330	MYB family transcription factor, putative, expressed	Os01g0812000	Similar to GAMyb protein. (Os01t0812000-01);Similar to GAMyb protein. (Os01t0812000-02);Similar to cDNA clone:J033109N02, full insert sequence.	LOC_Os01g59660	MYB family transcription factor, putative, expressed	4.583	0.692651
Os06g0605600	Similar to GAMYB-like1.	LOC_Os06g40330	MYB family transcription factor, putative, expressed	Os09g0345000	Similar to dendritic cell-derived ubiquitin-like protein	LOC_Os09g17620	ubiquitin domain-containing protein 2, putative, expressed	4.899	0.666318
Os06g0605600	Similar to GAMYB-like1.	LOC_Os06g40330	MYB family transcription factor, putative, expressed	Os02g0599200	Protein phosphatase 2C-like domain containing protein.	LOC_Os02g38710	protein phosphatase 2C containing protein, expressed	4.583	0.661176
Os06g0605600	Similar to GAMYB-like1.	LOC_Os06g40330	MYB family transcription factor, putative, expressed	Os10g0432300	Similar to Transcription factor IID, TFIID (Fragment). (Os10t0432300-01);Non-protein coding transcript.	LOC_Os10g29660	TATA-binding protein, putative, expressed	4	0.657012
Os06g0664800	Similar to Phosphate starvation regulator protein (Regulatory protein of P- starvation acclimation response Psr1	LOC_Os06g45410	MYB family transcription factor, putative, expressed	Os02g0174000	Myb-like DNA-binding domain, SHAQKYF class domain containing protein.	LOC_Os02g07770	Myb transcription factor, putative, expressed	2.449	0.670125
Os06g0664800	Similar to Phosphate starvation regulator protein (Regulatory protein of P- starvation acclimation response Psr1	LOC_Os06g45410	MYB family transcription factor, putative, expressed	Os03g0784100	Similar to Patatin-like phospholipase family protein, expressed.	LOC_Os03g57080	PLA IIIA/PLP7, putative, expressed	4	0.607281
Os06g0670300	Homeodomain-like containing protein.	LOC_Os06g45890	MYB family transcription factor, putative, expressed	Os01g0289600	Similar to WRKY transcription factor 28.	LOC_Os01g18584	WRKY9, expressed	3.742	0.754154
Os06g0670300	Homeodomain-like containing protein.	LOC_Os06g45890	MYB family transcription factor, putative, expressed	Os06g0260000	Conserved hypothetical protein.	LOC_Os06g14780	expressed protein	3.162	0.723138
Os06g0670300	Homeodomain-like containing protein.	LOC_Os06g45890	MYB family transcription factor, putative, expressed	Os03g0208500	Integral membrane protein.	LOC_Os03g11010	natural resistance-associated macrophage protein, putative, expressed	3.742	0.705137
Os07g0119300	Homeodomain-related domain containing protein.	LOC_Os07g02800	MYB family transcription factor, putative, expressed	Os03g0764600	Homeodomain-like containing protein	LOC_Os03g55590	MYB family transcription factor, putative, expressed	2	0.70323
Os07g0484700	Myb transcription factor domain containing protein.	LOC_Os07g30130	MYB family transcription factor, putative, expressed	Os07g0686500	Protein of unknown function DUF632 domain containing protein.	LOC_OS07g48690	DUF630/DUF632 domains containing protein, putative, expressed	4.899	0.696808
Os08g0433400	Hypothetical conserved gene.	LOC_Os08g33660	MYB family transcription factor, putative, expressed	Os06g0299300	Short-chain dehydrogenase/reductase SDR domain containing protein	LOC_Os06g19550	oxidoreductase, short chain dehydrogenase/reductase family, putative, expressed	4.69	0.69948
Os08g0433400	Hypothetical conserved gene.	LOC_Os08g33660	MYB family transcription factor, putative, expressed	Os10g0531700	Serine/threonine protein kinase-related domain containing protein	LOC_OS10g38800	leucine-rich repeat transmembrane protein kinase, putative, expressed	3.873	0.697399
Os08g0433400	Hypothetical conserved gene.	LOC_Os08g33660	MYB family transcription factor, putative, expressed	Os11g0462100	Glycoside hydrolase, family 18 protein.	LOC_Os11g27400	glycosyl hydrolase, putative, expressed	3.464	0.695494
Os08g0433400	Hypothetical conserved gene.	LOC_Os08g33660	MYB family transcription factor, putative, expressed	Os02g0579300	Similar to DNA binding protein.	LOC_Os02g36890	MYB family transcription factor, putative, expressed	4.899	0.627963
Os09g0538400	Similar to P-type R2R3 Myb protein (Fragment).	LOC_Os09g36730	MYB family transcription factor, putative, expressed	Os05g0429900	Similar to MybHv5 (Fragment).	LOC_Os05g35500	MYB family transcription factor, putative, expressed	3.464	0.628827
Os10g0561400	Similar to Transcription factor MYBS3.	LOC_Os10g41200	MYB family transcription factor, putative, expressed	Os02g0149800	Protein phosphatase 2C family protein.	LOC_Os02g05630	protein phosphatase 2C, putative, expressed	4.243	0.745529
Os10g0561400	Similar to Transcription factor MYBS3.	LOC_Os10g41200	MYB family transcription factor, putative, expressed	Os10g0369600	Similar to GRAS transcription factor (Fragment).	LOC_Os10g22430	gibberellin response modulator protein, putative, expressed	3.464	0.740591
Os10g0561400	Similar to Transcription factor MYBS3.	LOC_Os10g41200	MYB family transcription factor, putative, expressed	Os09g0299200	Similar to MYB-CC type transfactor.	LOC_OS09g12770	Myb-like DNA-binding domain containing protein, putative, expressed	2.828	0.734302
Os11g0558200	Similar to P-type R2R3 Myb protein (Fragment).	LOC_Os11g35390	MYB family transcription factor, putative, expressed	Os04g0574700	C4-dicarboxylate transporter/malic acid transport protein family protein.	LOC_Os04g48530	C4-dicarboxylate transporter/malic acid transport protein domain containing protein, expressed	2.828	0.716351
Os11g0558200	Similar to P-type R2R3 Myb protein (Fragment).	LOC_Os11g35390	MYB family transcription factor, putative, expressed	Os02g0646500	Aldehyde dehydrogenase domain containing protein.	LOC_Os02g43194	aldehyde dehydrogenase, putative, expressed	4.583	0.700741
Os11g0558200	Similar to P-type R2R3 Myb protein (Fragment).	LOC_Os11g35390	MYB family transcription factor, putative, expressed	Os05g0520600	Conserved hypothetical protein.	LOC_Os05g44420	expressed protein	3.464	0.677881
Os11g0684000	Similar to Transcription factor MYB21 (Myb-related protein 21) (AtMYB21) (Myb homolog 3) (AtMyb3)	LOC_Os11g45740	MYB family transcription factor, putative, expressed	Os04g0405300	Similar to Stem secoisolariciresinol dehydrogenase (Fragment).	LOC_Os03g33240	retrotransposon protein	4.69	0.673743
Os11g0700500	Similar to Snapdragon myb protein 305 homolog.	LOC_Os11g47460	MYB family transcription factor, putative, expressed	Os01g0346400	Conserved hypothetical protein.	none		3.464	0.795775
Os11g0700500	Similar to Snapdragon myb protein 305 homolog.	LOC_Os11g47460	MYB family transcription factor, putative, expressed	Os05g0114700	Myb-type HTH DNA-binding domain domain containing protein.	LOC_Os05g02420	expressed protein	2	0.861701
Os12g0613300	Similar to Single myb histone 6.	LOC_Os12g41920	single myb histone, putative, expressed	Os04g0690300	Similar to H0814G11.17 protein.	LOC_Os04g59394	expressed protein	2	0.663353
Os12g0613300	Similar to Single myb histone 6.	LOC_Os12g41920	single myb histone, putative, expressed	Os04g0668600	Kelch-type beta propeller domain containing protein.	LOC_Os04g57290	OsFBX153 - F-box domain containing protein, expressed	4.472	0.618531
Os01g0289600	Similar to WRKY transcription factor 28.	LOC_Os01g18584	WRKY9, expressed	Os10g0112100	Protein of unknown function Cys-rich family protein.	LOC_Os10g02300	uncharacterized Cys-rich domain containing protein, putative, expressed	2.449	0.785174
Os01g0289600	Similar to WRKY transcription factor 28.	LOC_Os01g18584	WRKY9, expressed	Os10g0552400	Zinc finger, RING/FYVE/PHD-type domain containing protein.	LOC_Os10g40490	U-box domain containing protein, expressed	4.899	0.777475
Os01g0289600	Similar to WRKY transcription factor 28.	LOC_Os01g18584	WRKY9, expressed	Os07g0106200	Similar to Hexose transporter. (Os07t0106200-02);Similar to Monosaccharide transporter 3.	LOC_Os07g01560	transporter family protein, putative, expressed	4.472	0.769564
Os01g0289600	Similar to WRKY transcription factor 28.	LOC_Os01g18584	WRKY9, expressed	Os11g0705200	Similar to Scarecrow-like 9 (Fragment)	LOC_Os11g47870	GRAS family transcription factor domain containing protein, expressed	4.472	0.763251
Os01g0289600	Similar to WRKY transcription factor 28.	LOC_Os01g18584	WRKY9, expressed	Os08g0107100	Conserved hypothetical protein.	LOC_Os08g01590	expressed protein	4.243	0.76142
Os01g0289600	Similar to WRKY transcription factor 28.	LOC_Os01g18584	WRKY9, expressed	Os01g0315800	UDP-glucuronic acid decarboxylase (EC 4.1.1.35).	LOC_Os01g21320	NAD dependent epimerase/dehydratase family domain containing protein, expressed	4.243	0.74368
Os02g0149800	Protein phosphatase 2C family protein.	LOC_Os02g05630	protein phosphatase 2C, putative, expressed	Os02g0680700	Similar to DNA binding protein.	LOC_Os02g45670	myb-like DNA-binding domain containing protein, expressed	2	0.812109
Os02g0149800	Protein phosphatase 2C family protein.	LOC_Os02g05630	protein phosphatase 2C, putative, expressed	Os03g0178100	Similar to Copper-translocating P-type ATPase family protein, expressed.	LOC_Os03g08070	copper-transporting ATPase PAA1, putative, expressed	3.464	0.785689
Os02g0149800	Protein phosphatase 2C family protein.	LOC_Os02g05630	protein phosphatase 2C, putative, expressed	Os06g0712300	EF-Hand type domain containing protein.	LOC_Os06g49790	acyltransferase, putative, expressed	4.472	0.765119
Os02g0149800	Protein phosphatase 2C family protein.	LOC_Os02g05630	protein phosphatase 2C, putative, expressed	Os01g0281000	Cyclin-like F-box domain containing protein.	LOC_Os01g17390	OsFBX5 - F-box domain containing protein, expressed	3.464	0.759554
Os02g0149800	Protein phosphatase 2C family protein.	LOC_Os02g05630	protein phosphatase 2C, putative, expressed	Os11g0672600	Reverse transcriptase domain containing protein	LOC_Os11g44900	retrotransposon protein, putative, unclassified, expressed	4	0.746223
Os02g0646500	Aldehyde dehydrogenase domain containing protein.	LOC_Os02g43194	aldehyde dehydrogenase, putative, expressed	Os11g0215100	Plant disease resistance response protein family protein.	LOC_Os11g10870	dirigent, putative, expressed	4	0.750418
Os02g0646500	Aldehyde dehydrogenase domain containing protein.	LOC_Os02g43194	aldehyde dehydrogenase, putative, expressed	Os01g0150900	Conserved hypothetical protein.	LOC_Os01g05780	expressed protein	3.464	0.701794
Os02g0646500	Aldehyde dehydrogenase domain containing protein.	LOC_Os02g43194	aldehyde dehydrogenase, putative, expressed	Os02g0243300	UDP-glucuronosyl/UDP-glucosyltransferase family protein.	LOC_Os02g14680	UDP-glucoronosyl and UDP-glucosyl transferase domain containing protein, expressed	4.69	0.691527
Os02g0735200	Glutamine synthetase shoot isozyme (EC 6.3.1.2) (Glutamate--ammonia ligase) (Clone lambda-GS28).	LOC_Os02g50240	glutamine synthetase, catalytic domain containing protein, expressed	Os06g0699600	CCT domain containing protein.	LOC_Os06g48610	CCT motif family protein, expressed	3.464	0.697544
Os02g0735200	Glutamine synthetase shoot isozyme (EC 6.3.1.2) (Glutamate--ammonia ligase) (Clone lambda-GS28).	LOC_Os02g50240	glutamine synthetase, catalytic domain containing protein, expressed	Os08g0161900	Molecular chaperone, heat shock protein, Hsp40, DnaJ domain containing protein.	LOC_Os08g06460	dnaJ domain containing protein, expressed	4.69	0.66107
Os02g0744700	Similar to Starch synthase isoform zSTSII-2 (EC 2.4.1.21). (Os02t0744700-01);Similar to Soluble starch synthase 2-2, chloroplastic/amyloplastic.	LOC_Os02g51070	starch synthase, putative, expressed	Os02g0829200	C2 calcium-dependent membrane targeting domain containing protein.	LOC_Os02g58230	C2 domain containing protein, putative, expressed	2	0.717057
Os02g0744700	Similar to Starch synthase isoform zSTSII-2 (EC 2.4.1.21). (Os02t0744700-01);Similar to Soluble starch synthase 2-2, chloroplastic/amyloplastic.	LOC_Os02g51070	starch synthase, putative, expressed	Os10g0370000	Protein phosphatase 2C-related domain containing protein.	LOC_Os10g22460	expressed protein	4.69	0.639301
Os02g0815700	Similar to D1 protease (Fragment).	LOC_Os02g57060	OsCttP2 - Putative C-terminal processing peptidase homologue, expressed	Os08g0143900	Hypothetical protein.	LOC_Os08g04830	expressed protein	3	0.759825
Os02g0815700	Similar to D1 protease (Fragment).	LOC_Os02g57060	OsCttP2 - Putative C-terminal processing peptidase homologue, expressed	Os03g0274300	Similar to Initiator-binding protein.	LOC_Os03g16700	initiator-binding protein, putative, expressed	3.873	0.722729
Os02g0815700	Similar to D1 protease (Fragment).	LOC_Os02g57060	OsCttP2 - Putative C-terminal processing peptidase homologue, expressed	Os03g0351300	Similar to beta-amylase.	LOC_Os03g22790	beta-amylase, putative, expressed	3.464	0.715326
Os02g0815700	Similar to D1 protease (Fragment).	LOC_Os02g57060	OsCttP2 - Putative C-terminal processing peptidase homologue, expressed	Os03g0337500	Similar to Potassium transporter.	LOC_Os03g21890	potassium transporter, putative, expressed	3.742	0.675704
Os02g0815700	Similar to D1 protease (Fragment).	LOC_Os02g57060	OsCttP2 - Putative C-terminal processing peptidase homologue, expressed	Os02g0471500	Protein phosphatase 2C domain containing protein.	LOC_Os02g27220	protein phosphatase 2C, putative, expressed	4.899	0.675553
Os03g0110400	Similar to nuclear matrix protein-related. (Os03t0110400-01);Hypothetical conserved gene.	LOC_Os03g01970	THO complex subunit 1, putative, expressed	Os04g0488100	Rad21/Rec8 like protein, C-terminal domain containing protein.	LOC_Os04g41110	Rad21 / Rec8 like protein, putative, expressed	4	0.807821
Os03g0110400	Similar to nuclear matrix protein-related. (Os03t0110400-01);Hypothetical conserved gene.	LOC_Os03g01970	THO complex subunit 1, putative, expressed	Os07g0516900	Similar to RNA Binding Protein 45.	LOC_Os07g33330	RNA recognition motif containing protein, putative, expressed	3.162	0.801968
Os03g0437200	Zinc finger, C2H2-type domain containing protein.	LOC_Os03g32230	ZOS3-12 - C2H2 zinc finger protein, expressed	Os03g0676400	VQ domain containing protein	LOC_Os03g47280	VQ domain containing protein, putative, expressed	2.449	0.716459
Os03g0437200	Zinc finger, C2H2-type domain containing protein.	LOC_Os03g32230	ZOS3-12 - C2H2 zinc finger protein, expressed	Os06g0649000	Similar to WRKY transcription factor 28.	LOC_Os06g44010	WRKY28, expressed	4.472	0.713939
Os03g0437200	Zinc finger, C2H2-type domain containing protein.	LOC_Os03g32230	ZOS3-12 - C2H2 zinc finger protein, expressed	Os03g0860100	Similar to Ethylene-responsive transcription factor 2 (Ethylene-responsive element binding factor 2) (EREBP-2) (AtERF2).	LOC_Os03g64260	AP2 domain containing protein, expressed	4	0.694158
Os05g0114700	Myb-type HTH DNA-binding domain domain containing protein.	LOC_Os05g02420	expressed protein	Os01g0919800	Similar to Efflux carrier of polar auxin transport.	LOC_Os01g69070	auxin efflux carrier component, putative, expressed	3.464	0.807302
Os05g0114700	Myb-type HTH DNA-binding domain domain containing protein.	LOC_Os05g02420	expressed protein	Os03g0607700	Zinc finger, C2H2-like domain containing protein. (	LOC_Os03g41110	ZOS3-14 - C2H2 zinc finger protein, expressed	4.899	0.793999
Os05g0114700	Myb-type HTH DNA-binding domain domain containing protein.	LOC_Os05g02420	expressed protein	Os03g0320100	Alpha-L-arabinofuranosidase, C-terminal domain containing protein.	LOC_Os03g20420	alpha-N-arabinofuranosidase A, putative, expressed	4.472	0.763058
Os06g0260000	Conserved hypothetical protein.	LOC_Os06g14780	expressed protein	Os11g0114600	Similar to cDNA clone:J013107M03, full insert sequence.	LOC_Os11g02300	CPuORF36 - conserved peptide uORF-containing transcript, expressed	4.243	0.719046
Os06g0260000	Conserved hypothetical protein.	LOC_Os06g14780	expressed protein	Os11g0703100	Thaumatin, pathogenesis-related family protein	LOC_Os11g47680	thaumatin family domain containing protein, expressed	3.464	0.716043
Os06g0299300	Short-chain dehydrogenase/reductase SDR domain containing protein	LOC_Os06g19550	oxidoreductase, short chain dehydrogenase/reductase family, putative, expressed	Os10g0505500	Similar to Nonspecific lipid-transfer protein 2G (LTP2G) (Lipid transfer protein 2 isoform 1) (LTP2-1) (7 kDa lipid transfer protein 1)	LOC_Os10g36160	LTPL159 - Protease inhibitor/seed storage/LTP family protein precursor, expressed	2	0.774206
Os06g0299300	Short-chain dehydrogenase/reductase SDR domain containing protein	LOC_Os06g19550	oxidoreductase, short chain dehydrogenase/reductase family, putative, expressed	Os06g0299200	Similar to H0207B04.1 protein	LOC_Os06g19540	oxidoreductase, short chain dehydrogenase/reductase family domain containing protein, expressed	2.449	0.745858
Os06g0299300	Short-chain dehydrogenase/reductase SDR domain containing protein	LOC_Os06g19550	oxidoreductase, short chain dehydrogenase/reductase family, putative, expressed	Os06g0119600	Peptidase aspartic, catalytic domain containing protein.	LOC_OS06g02900	aspartic proteinase nepenthesin-2 precursor, putative, expressed	3.873	0.72709
Os06g0299300	Short-chain dehydrogenase/reductase SDR domain containing protein	LOC_Os06g19550	oxidoreductase, short chain dehydrogenase/reductase family, putative, expressed	Os08g0442000	Protein of unknown function DUF566 family protein.	LOC_Os08g34320	expressed protein	4.243	0.70225
Os06g0612300	Similar to T6J4.5 protein (WIP6 protein)	LOC_Os06g40960	ZOS6-05 - C2H2 zinc finger protein, expressed	Os06g0663900	Similar to (RAP Annotation release2) Protein kinase-like domain containing protein	LOC_OS06g45350	protein kinase domain containing protein, expressed	4	0.623196
Os06g0612300	Similar to T6J4.5 protein (WIP6 protein)	LOC_Os06g40960	ZOS6-05 - C2H2 zinc finger protein, expressed	Os06g0320300	HMG-I and HMG-Y, DNA-binding domain containing protein. (Os06t0320300-01);HMG-I and HMG-Y, DNA-binding domain containing protein.	LOC_Os06g21580	expressed protein	4.899	0.591364
Os06g0712400	Protein of unknown function DUF544 family protein.	LOC_Os06g49800	ubiquitin interaction motif family protein, expressed	Os08g0440500	MIR domain containing protein.	LOC_OS08g34190	stromal cell-derived factor 2-like protein precursor, putative, expressed	2.828	0.667395
Os06g0712400	Protein of unknown function DUF544 family protein.	LOC_Os06g49800	ubiquitin interaction motif family protein, expressed	Os08g0398000	ABC transporter-like domain containing protein.	LOC_OS08g30740	ABC transporter, ATP-binding protein, putative, expressed	2.449	0.650245
Os06g0712400	Protein of unknown function DUF544 family protein.	LOC_Os06g49800	ubiquitin interaction motif family protein, expressed	Os07g0607400	Pectin lyase fold/virulence factor domain containing protein.	LOC_Os07g41650	pectinesterase, putative, expressed	4.583	0.625228
Os07g0438500	Octicosapeptide/Phox/Bem1p domain containing protein.	LOC_Os07g25680	protein kinase domain containing protein, expressed	Os02g0101700	Similar to KAK (KAKTUS); ubiquitin-protein ligase. (Os02t0101700-01);Similar to predicted protein.	LOC_Os02g01170	HECT-domain domain containing protein, expressed	3.464	0.690696
Os07g0438500	Octicosapeptide/Phox/Bem1p domain containing protein.	LOC_Os07g25680	protein kinase domain containing protein, expressed	Os11g0205500	Similar to cDNA clone:J023056F18, full insert sequence. (Os11t0205500-01);Protein of unknown function DUF3615 domain containing protein.	LOC_Os11g09940	expressed protein	2.828	0.644419
Os07g0438500	Octicosapeptide/Phox/Bem1p domain containing protein.	LOC_Os07g25680	protein kinase domain containing protein, expressed	Os03g0833300	Similar to Squamosa promoter-binding-like protein 6. (Os03t0833300-01);Similar to Squamosa-promoter binding-like protein 8	LOC_Os03g61760	OsSPL6 - SBP-box gene family member, expressed	3.162	0.625694
Os07g0438500	Octicosapeptide/Phox/Bem1p domain containing protein.	LOC_Os07g25680	protein kinase domain containing protein, expressed	Os07g0461600	Hypothetical conserved gene. (Os07t0461600-01);Similar to TA7 protein (Fragment).	LOC_Os07g27760	expressed protein	4.243	0.619618
Os07g0438500	Octicosapeptide/Phox/Bem1p domain containing protein.	LOC_Os07g25680	protein kinase domain containing protein, expressed	Os08g0520500	Similar to Isoform 2 of Auxin response factor 21.	LOC_Os08g40900	auxin response factor, putative, expressed	4.899	0.599831
Os07g0625400	SKP1 component domain containing protein.	LOC_Os07g43240	SKP1-like protein 1B, putative, expressed	Os10g0560200	Protein of unknown function Cys-rich family protein.	LOC_Os10g41083	uncharacterized Cys-rich domain containing protein, putative, expressed	2	0.764242
Os07g0625400	SKP1 component domain containing protein.	LOC_Os07g43240	SKP1-like protein 1B, putative, expressed	Os12g0594600	BTB/POZ fold domain containing protein.	LOC_Os12g40300	SKP1, putative, expressed	2.449	0.725253
Os07g0625400	SKP1 component domain containing protein.	LOC_Os07g43240	SKP1-like protein 1B, putative, expressed	Os07g0625500	Similar to Fimbriata-associated protein (Fragment)	LOC_Os07g43250	SKP1-like protein 1B, putative, expressed	3.464	0.692857
Os07g0625400	SKP1 component domain containing protein.	LOC_Os07g43240	SKP1-like protein 1B, putative, expressed	Os10g0550400	Conserved hypothetical protein	LOC_Os10g40280	expressed protein	3.742	0.680747
Os07g0625400	SKP1 component domain containing protein.	LOC_Os07g43240	SKP1-like protein 1B, putative, expressed	Os03g0748500	Similar to flavoprotein wrbA.	LOC_Os03g53730	flavoprotein wrbA, putative, expressed	4.472	0.66566
Os08g0430000	Conserved hypothetical protein.	LOC_Os08g33320	expressed protein	Os09g0434100	Conserved hypothetical protein.	LOC_Os09g26390	AT-rich interaction region, putative, expressed	5	0.67
Os08g0430000	Conserved hypothetical protein.	LOC_Os08g33320	expressed protein	Os07g0268000	irgsp1_predicted_locus	LOC_Os07g16420	OsFBX232 - F-box domain containing protein, expressed	4	0.649385
Os08g0448000	Similar to 4-coumarate--CoA ligase 1 (EC 6.2.1.12) (4CL 1) (4-coumaroyl-CoA synthase 1) (Clone 4CL14) (Fragment).	LOC_Os08g34790	AMP-binding domain containing protein, expressed	Os02g0165100	Protein kinase, core domain containing protein.	LOC_Os02g06930	protein kinase, putative, expressed	3.464	0.696602
Os08g0448000	Similar to 4-coumarate--CoA ligase 1 (EC 6.2.1.12) (4CL 1) (4-coumaroyl-CoA synthase 1) (Clone 4CL14) (Fragment).	LOC_Os08g34790	AMP-binding domain containing protein, expressed	Os02g0626600	Similar to Phenylalanine ammonia-lyase	LOC_Os02g41670	phenylalanine ammonia-lyase, putative, expressed	4.472	0.68005
Os08g0448000	Similar to 4-coumarate--CoA ligase 1 (EC 6.2.1.12) (4CL 1) (4-coumaroyl-CoA synthase 1) (Clone 4CL14) (Fragment).	LOC_Os08g34790	AMP-binding domain containing protein, expressed	Os01g0975000	Protein of unknown function DUF966 family protein. (Os01t0975000-01);Protein of unknown function DUF966 family protein.	LOC_Os01g74370	domain of unknown function DUF966 domain containing protein, expressed	4.899	0.618759
Os09g0341500	F-box domain, cyclin-like domain containing protein.	LOC_Os09g17146	expressed protein	Os09g0341600	Cyclin-like F-box domain containing protein.	LOC_Os09g17152	OsFBX319 - F-box domain containing protein, expressed	2	0.803073
Os09g0341500	F-box domain, cyclin-like domain containing protein.	LOC_Os09g17146	expressed protein	Os03g0741100	Basic helix-loop-helix dimerisation region bHLH domain containing protein.	LOC_Os03g53020	helix-loop-helix DNA-binding domain containing protein, expressed	3	0.739774
Os09g0341500	F-box domain, cyclin-like domain containing protein.	LOC_Os09g17146	expressed protein	Os08g0482600	Cupredoxin domain containing protein	LOC_Os08g37660	plastocyanin-like domain containing protein, putative, expressed	2.828	0.737887
Os09g0341500	F-box domain, cyclin-like domain containing protein.	LOC_Os09g17146	expressed protein	Os03g0437200	Zinc finger, C2H2-type domain containing protein.	LOC_Os03g32230	ZOS3-12 - C2H2 zinc finger protein, expressed	3.162	0.72883
Os09g0341500	F-box domain, cyclin-like domain containing protein.	LOC_Os09g17146	expressed protein	Os03g0676400	VQ domain containing protein	LOC_Os03g47280	VQ domain containing protein, putative, expressed	4.899	0.703067
Os10g0369600	Similar to GRAS transcription factor (Fragment).	LOC_Os10g22430	gibberellin response modulator protein, putative, expressed	Os11g0158400	Similar to Digalactosyldiacylglycerol synthase 1.	LOC_OS11g05990	digalactosyldiacylglycerol synthase, chloroplast precursor, putative, expressed	2	0.776046
Os10g0369600	Similar to GRAS transcription factor (Fragment).	LOC_Os10g22430	gibberellin response modulator protein, putative, expressed	Os01g0700000	Conserved hypothetical protein	LOC_Os01g50450	expressed protein	3.464	0.745004
Os10g0369600	Similar to GRAS transcription factor (Fragment).	LOC_Os10g22430	gibberellin response modulator protein, putative, expressed	Os09g0529400	Protein of unknown function DUF295 family protein.	LOC_Os09g35990	expressed protein	3.162	0.735697
Os10g0369600	Similar to GRAS transcription factor (Fragment).	LOC_Os10g22430	gibberellin response modulator protein, putative, expressed	Os12g0118700	Zinc finger, RING/FYVE/PHD-type domain containing protein.	LOC_OS12g02620	zinc finger, C3HC4 type domain containing protein, expressed	3.742	0.729029
Os10g0369600	Similar to GRAS transcription factor (Fragment).	LOC_Os10g22430	gibberellin response modulator protein, putative, expressed	Os05g0510700	Similar to BSD domain containing protein.	LOC_Os05g43520	BSD, putative, expressed	4.899	0.725624
Os10g0369600	Similar to GRAS transcription factor (Fragment).	LOC_Os10g22430	gibberellin response modulator protein, putative, expressed	Os05g0113000	Amino acid-binding ACT domain containing protein. (Os05t0113000-01);Similar to Amino acid binding protein	LOC_Os05g02220	ACT domain containing protein, expressed	4.69	0.710148
Os10g0531700	Serine/threonine protein kinase-related domain containing protein	LOC_OS10g38800	leucine-rich repeat transmembrane protein kinase, putative, expressed	Os06g0299300	Short-chain dehydrogenase/reductase SDR domain containing protein	LOC_Os06g19550	oxidoreductase, short chain dehydrogenase/reductase family, putative, expressed	3.464	0.70848
Os10g0531700	Serine/threonine protein kinase-related domain containing protein	LOC_OS10g38800	leucine-rich repeat transmembrane protein kinase, putative, expressed	Os10g0150300	Protein of unknown function DUF1210 family protein	LOC_Os10g05950	POEI11 - Pollen Ole e I allergen and extensin family protein precursor, expressed	3	0.707273
Os10g0531700	Serine/threonine protein kinase-related domain containing protein	LOC_OS10g38800	leucine-rich repeat transmembrane protein kinase, putative, expressed	Os08g0442000	Protein of unknown function DUF566 family protein.	LOC_Os08g34320	expressed protein	4.583	0.693033
Os10g0580900	Conserved hypothetical protein.	LOC_Os10g43060	expressed protein	Os08g0448000	Similar to 4-coumarate--CoA ligase 1 (EC 6.2.1.12) (4CL 1) (4-coumaroyl-CoA synthase 1) (Clone 4CL14) (Fragment).	LOC_Os08g34790	AMP-binding domain containing protein, expressed	2.449	0.709715
Os10g0580900	Conserved hypothetical protein.	LOC_Os10g43060	expressed protein	Os03g0180800	Similar to ZIM motif family protein.	LOC_Os03g08310	ZIM domain containing protein, putative, expressed	4.243	0.656594
Os11g0462100	Glycoside hydrolase, family 18 protein.	LOC_Os11g27400	glycosyl hydrolase, putative, expressed	Os01g0868900	Peptidase S8, subtilisin-related domain containing protein. (Os01t0868900-01);Similar to predicted protein.	LOC_Os01g64860	OsSub11 - Putative Subtilisin homologue, expressed	2	0.767356
Os11g0462100	Glycoside hydrolase, family 18 protein.	LOC_Os11g27400	glycosyl hydrolase, putative, expressed	Os10g0505500	Similar to Nonspecific lipid-transfer protein 2G (LTP2G) (Lipid transfer protein 2 isoform 1) (LTP2-1) (7 kDa lipid transfer protein 1)	LOC_Os10g36160	LTPL159 - Protease inhibitor/seed storage/LTP family protein precursor, expressed	3.464	0.692575
Os01g0346400	Conserved hypothetical protein.	none		Os06g0493100	Conserved hypothetical protein.	LOC_Os06g29730	RALFL28 - Rapid ALkalinization Factor RALF family protein precursor, expressed	3.742	0.796991
Os01g0346400	Conserved hypothetical protein.	none		Os01g0564300	Peptidyl-prolyl cis-trans isomerase, FKBP-type domain containing protein.	LOC_Os01g38359	peptidyl-prolyl cis-trans isomerase, FKBP-type, putative, expressed	4.472	0.791348
Os01g0346400	Conserved hypothetical protein.	none		Os07g0167700	Conserved hypothetical protein.	none		4.472	0.787014
Os08g0511400	Conserved hypothetical protein.	LOC_Os08g40060	expressed protein	Os05g0556400	DOMON related domain containing protein	LOC_Os05g48270	auxin-responsive protein, putative, expressed	2	0.898827
Os07g0571100	Conserved hypothetical protein.	LOC_Os07g38360	expressed protein	Os08g0430000	Conserved hypothetical protein.	LOC_Os08g33320	expressed protein	2.449	0.746935
Os03g0274300	Similar to Initiator-binding protein.	LOC_Os03g16700	initiator-binding protein, putative, expressed	Os02g0471500	Protein phosphatase 2C domain containing protein.	LOC_Os02g27220	protein phosphatase 2C, putative, expressed	2	0.725839
Os04g0574700	C4-dicarboxylate transporter/malic acid transport protein family protein.	LOC_Os04g48530	C4-dicarboxylate transporter/malic acid transport protein domain containing protein, expressed	Os02g0627700	Similar to ATCNGC15.	LOC_Os02g41710	cyclic nucleotide-gated ion channel, putative, expressed	2.449	0.722776
Os02g0174000	Myb-like DNA-binding domain, SHAQKYF class domain containing protein.	LOC_Os02g07770	Myb transcription factor, putative, expressed	Os03g0821200	Similar to Zn finger protein (Fragment).	LOC_Os03g60630	dof zinc finger domain containing protein, putative, expressed	2.828	0.709074
Os09g0341600	Cyclin-like F-box domain containing protein.	LOC_Os09g17152	OsFBX319 - F-box domain containing protein, expressed	Os02g0626600	Similar to Phenylalanine ammonia-lyase	LOC_Os02g41670	phenylalanine ammonia-lyase, putative, expressed	2.449	0.70504
Os06g0593800	UDP-glucuronosyl/UDP-glucosyltransferase family protein.	LOC_Os06g39330	UDP-glucoronosyl and UDP-glucosyl transferase domain containing protein, expressed	Os02g0573200	Similar to Cryptochrome 1.	LOC_Os02g36380	FAD binding domain of DNA photolyase domain containing protein, expressed	4.243	0.690109
Os10g0505500	Similar to Nonspecific lipid-transfer protein 2G (LTP2G) (Lipid transfer protein 2 isoform 1) (LTP2-1) (7 kDa lipid transfer protein 1)	LOC_Os10g36160	LTPL159 - Protease inhibitor/seed storage/LTP family protein precursor, expressed	Os08g0442000	Protein of unknown function DUF566 family protein.	LOC_Os08g34320	expressed protein	4	0.687538
Os01g0812000	Similar to GAMyb protein. (Os01t0812000-01);Similar to GAMyb protein. (Os01t0812000-02);Similar to cDNA clone:J033109N02, full insert sequence.	LOC_Os01g59660	MYB family transcription factor, putative, expressed	Os02g0599200	Protein phosphatase 2C-like domain containing protein.	LOC_Os02g38710	protein phosphatase 2C containing protein, expressed	4.472	0.684537
Os12g0637300	Conserved hypothetical protein.	LOC_Os12g44040	transposon protein, putative, unclassified, expressed	Os08g0193100	Polyprenyl synthetase-related domain containing protein	LOC_OS08g09370	polyprenyl synthetase, putative, expressed	4.899	0.681345
Os09g0345000	Similar to dendritic cell-derived ubiquitin-like protein	LOC_Os09g17620	ubiquitin domain-containing protein 2, putative, expressed	Os09g0413100	Conserved hypothetical protein.	LOC_Os09g24660	AGAP000554-PA, putative, expressed	2	0.679553
Os08g0482600	Cupredoxin domain containing protein	LOC_Os08g37660	plastocyanin-like domain containing protein, putative, expressed	Os02g0626600	Similar to Phenylalanine ammonia-lyase	LOC_Os02g41670	phenylalanine ammonia-lyase, putative, expressed	4.243	0.671764
Os10g0560200	Protein of unknown function Cys-rich family protein.	LOC_Os10g41083	uncharacterized Cys-rich domain containing protein, putative, expressed	Os12g0594600	BTB/POZ fold domain containing protein.	LOC_Os12g40300	SKP1, putative, expressed	3.464	0.664663
Os03g0106200	Conserved hypothetical protein.	LOC_Os03g01580	expressed protein	Os08g0546700	Peptidase S54, rhomboid domain containing protein.	LOC_OS08g43320	OsRhmbd14 - Putative Rhomboid homologue, expressed	3.162	0.657368
Os03g0208500	Integral membrane protein.	LOC_Os03g11010	natural resistance-associated macrophage protein, putative, expressed	Os02g0200300	Similar to Beta-1,3-glucanase-like protein.	LOC_Os02g10660	glycosyl hydrolases family 17, putative, expressed	4.899	0.657354
Os02g0599200	Protein phosphatase 2C-like domain containing protein.	LOC_Os02g38710	protein phosphatase 2C containing protein, expressed	Os05g0427200	Similar to Beta-1,3-galactosyltransferase sqv-2. (Os05t0427200-01);Similar to beta-1,3-galactosyltransferase sqv-2.	LOC_Os05g35266	galactosyltransferase, putative, expressed	2.828	0.657037
Os03g0784100	Similar to Patatin-like phospholipase family protein, expressed.	LOC_Os03g57080	PLA IIIA/PLP7, putative, expressed	Os02g0623400	Similar to G1-like protein.	LOC_Os02g41460	DUF640 domain containing protein, putative, expressed	2.449	0.648031
Os04g0668600	Kelch-type beta propeller domain containing protein.	LOC_Os04g57290	OsFBX153 - F-box domain containing protein, expressed	Os06g0479200	Conserved hypothetical protein.	LOC_Os06g28524	expressed protein	4	0.639814
Os03g0764600	Homeodomain-like containing protein	LOC_Os03g55590	MYB family transcription factor, putative, expressed	Os07g0589000	Lateral organ boundaries, LOB domain containing protein.	LOC_Os07g40000	DUF260 domain containing protein, putative, expressed	3	0.633851
Os06g0699600	CCT domain containing protein.	LOC_Os06g48610	CCT motif family protein, expressed	Os08g0161900	Molecular chaperone, heat shock protein, Hsp40, DnaJ domain containing protein.	LOC_Os08g06460	dnaJ domain containing protein, expressed	3.873	0.621458
Os12g0594600	BTB/POZ fold domain containing protein.	LOC_Os12g40300	SKP1, putative, expressed	Os07g0625500	Similar to Fimbriata-associated protein (Fragment)	LOC_Os07g43250	SKP1-like protein 1B, putative, expressed	4.899	0.612797
Os03g0122300	Similar to Flavanone 3-hydroxylase-like protein. (Os03t0122300-01);Similar to Oxidoreductase, 2OG-Fe oxygenase family protein, expressed.	LOC_Os03g03034	flavonol synthase/flavanone 3-hydroxylase, putative, expressed	Os11g0483000	Similar to Cytochrome P450 family protein, expressed.	LOC_Os11g29290	cytochrome P450, putative, expressed	3.464	0.610721
Os06g0485100	Similar to Homeobox-like resistance.	LOC_Os06g29020	retrotransposon protein, putative, unclassified, expressed	Os12g0580500	Transcriptional coactivator SAGA-type complex, Ada1/Tada1 domain containing protein.	LOC_Os12g39090	expressed protein	4	0.558876
		LOC_Os02g50240
		LOC_Os10g36400
		LOC_Os06g40960
		LOC_Os02g51070
		LOC_Os06g39330
		LOC_Os06g49800
		LOC_Os04g42770
		LOC_Os11g47460
		LOC_Os05g02420
		LOC_Os07g47860
		LOC_Os02g57060
		LOC_Os03g22790
		LOC_Os12g44040
		LOC_Os01g13460
		LOC_Os06g29020
		LOC_Os10g43060
		LOC_Os02g41510
		LOC_Os09g17146
		LOC_Os03g32230
		LOC_Os08g34790
		LOC_Os07g38360
		LOC_Os08g33320
		LOC_Os07g25680
		LOC_Os08g40060
		LOC_Os03g01580
		LOC_Os03g03034
		LOC_Os03g01970
		LOC_Os07g43240
		LOC_Os01g59660
		LOC_Os09g17620
		LOC_Os02g38710
		LOC_Os10g29660
		LOC_Os02g07770
		LOC_Os03g57080
		LOC_Os01g18584
		LOC_Os06g14780
		LOC_Os03g11010
		LOC_Os03g55590
		LOC_OS07g48690
		LOC_Os06g19550
		LOC_OS10g38800
		LOC_Os11g27400
		LOC_Os02g36890
		LOC_Os05g35500
		LOC_Os02g05630
		LOC_Os10g22430
		LOC_OS09g12770
		LOC_Os04g48530
		LOC_Os02g43194
		LOC_Os05g44420
		LOC_Os03g33240
		none
		LOC_Os05g02420
		LOC_Os04g59394
		LOC_Os04g57290
		LOC_Os10g02300
		LOC_Os10g40490
		LOC_Os07g01560
		LOC_Os11g47870
		LOC_Os08g01590
		LOC_Os01g21320
		LOC_Os02g45670
		LOC_Os03g08070
		LOC_Os06g49790
		LOC_Os01g17390
		LOC_Os11g44900
		LOC_Os11g10870
		LOC_Os01g05780
		LOC_Os02g14680
		LOC_Os06g48610
		LOC_Os08g06460
		LOC_Os02g58230
		LOC_Os10g22460
		LOC_Os08g04830
		LOC_Os03g16700
		LOC_Os03g22790
		LOC_Os03g21890
		LOC_Os02g27220
		LOC_Os04g41110
		LOC_Os07g33330
		LOC_Os03g47280
		LOC_Os06g44010
		LOC_Os03g64260
		LOC_Os01g69070
		LOC_Os03g41110
		LOC_Os03g20420
		LOC_Os11g02300
		LOC_Os11g47680
		LOC_Os10g36160
		LOC_Os06g19540
		LOC_OS06g02900
		LOC_Os08g34320
		LOC_OS06g45350
		LOC_Os06g21580
		LOC_OS08g34190
		LOC_OS08g30740
		LOC_Os07g41650
		LOC_Os02g01170
		LOC_Os11g09940
		LOC_Os03g61760
		LOC_Os07g27760
		LOC_Os08g40900
		LOC_Os10g41083
		LOC_Os12g40300
		LOC_Os07g43250
		LOC_Os10g40280
		LOC_Os03g53730
		LOC_Os09g26390
		LOC_Os07g16420
		LOC_Os02g06930
		LOC_Os02g41670
		LOC_Os01g74370
		LOC_Os09g17152
		LOC_Os03g53020
		LOC_Os08g37660
		LOC_Os03g32230
		LOC_Os03g47280
		LOC_OS11g05990
		LOC_Os01g50450
		LOC_Os09g35990
		LOC_OS12g02620
		LOC_Os05g43520
		LOC_Os05g02220
		LOC_Os06g19550
		LOC_Os10g05950
		LOC_Os08g34320
		LOC_Os08g34790
		LOC_Os03g08310
		LOC_Os01g64860
		LOC_Os10g36160
		LOC_Os06g29730
		LOC_Os01g38359
		none
		LOC_Os05g48270
		LOC_Os08g33320
		LOC_Os02g27220
		LOC_Os02g41710
		LOC_Os03g60630
		LOC_Os02g41670
		LOC_Os02g36380
		LOC_Os08g34320
		LOC_Os02g38710
		LOC_OS08g09370
		LOC_Os09g24660
		LOC_Os02g41670
		LOC_Os12g40300
		LOC_OS08g43320
		LOC_Os02g10660
		LOC_Os05g35266
		LOC_Os02g41460
		LOC_Os06g28524
		LOC_Os07g40000
		LOC_Os08g06460
		LOC_Os07g43250
		LOC_Os11g29290
		LOC_Os12g39090

## Sheet: Table S7 C
Supplementary Table S7 C. Gene ontology enrichment analysis of target genes.
p-value	C ID	C type	C name	Probset
0.0125	GO:0009628	BP	response to abiotic stimulus	OS.10172.1.S1_AT,OS.10475.1.A1_AT,OS.1229.1.S1_A_AT,OS.12484.1.S1_AT,OS.17902.1.S1_AT,OS.19074.1.S1_AT,OS.22375.1.S1_X_AT,OS.22472.1.S1_X_AT,OS.25453.1.A1_AT,OS.27252.1.S1_A_AT,OS.27287.1.S1_AT,OS.28385.1.S1_X_AT,OS.4180.1.S1_AT,OS.48485.1.S1_AT,OS.49270.1.S1_AT,OS.50015.1.S1_AT,OS.54541.1.S1_AT,OS.55636.1.S1_AT,OS.56080.1.S1_AT,OS.57062.1.S1_AT,OS.7125.1.S1_AT,OS.8088.1.S1_AT,OS.8149.1.S1_AT,OS.…
0.000733	GO:0009753	BP	response to jasmonic acid stimulus	OS.10172.1.S1_AT,OS.12484.1.S1_AT,OS.22375.1.S1_X_AT,OS.27252.1.S1_A_AT,OS.7125.1.S1_AT,OS.9166.1.S1_A_AT
0.00168	GO:0014070	BP	response to organic cyclic compound	OS.10172.1.S1_AT,OS.12484.1.S1_AT,OS.22375.1.S1_X_AT,OS.27252.1.S1_A_AT,OS.7125.1.S1_AT,OS.7734.1.S1_AT,OS.9166.1.S1_A_AT
0.000536	GO:0009751	BP	response to salicylic acid stimulus	OS.10172.1.S1_AT,OS.12484.1.S1_AT,OS.22375.1.S1_X_AT,OS.27252.1.S1_A_AT,OS.7125.1.S1_AT,OS.9166.1.S1_A_AT
0.0224	GO:0009723	BP	response to ethylene stimulus	OS.10172.1.S1_AT,OS.12484.1.S1_AT,OS.22375.1.S1_X_AT,OS.27252.1.S1_A_AT,OS.9166.1.S1_A_AT
0.00112	GO:0009739	BP	response to gibberellin stimulus	OS.10172.1.S1_AT,OS.12484.1.S1_AT,OS.22375.1.S1_X_AT,OS.27252.1.S1_A_AT,OS.9166.1.S1_A_AT
0.000325	GO:0005575	CC	cellular_component	OS.10172.1.S1_AT,OS.10174.1.S1_AT,OS.10175.1.S1_AT,OS.10333.1.S1_AT,OS.10578.1.A1_AT,OS.10930.1.S1_AT,OS.11634.1.S1_AT,OS.1229.1.S1_A_AT,OS.12484.1.S1_AT,OS.12539.1.S1_AT,OS.13018.1.S1_A_AT,OS.1309.1.S1_AT,OS.14679.1.S1_AT,OS.14719.1.S1_AT,OS.1619.1.S1_AT,OS.16984.2.S1_A_AT,OS.17449.1.A1_AT,OS.17902.1.S1_AT,OS.18071.1.S1_AT,OS.18095.1.S1_A_AT,OS.19074.1.S1_AT,OS.20605.1.S1_AT,OS.22375.1.S1_X_AT,O…
0.0021	GO:0043226	CC	organelle	OS.10172.1.S1_AT,OS.10174.1.S1_AT,OS.10175.1.S1_AT,OS.10333.1.S1_AT,OS.10578.1.A1_AT,OS.1229.1.S1_A_AT,OS.12484.1.S1_AT,OS.12539.1.S1_AT,OS.13018.1.S1_A_AT,OS.1309.1.S1_AT,OS.14719.1.S1_AT,OS.1619.1.S1_AT,OS.17449.1.A1_AT,OS.17902.1.S1_AT,OS.18071.1.S1_AT,OS.18095.1.S1_A_AT,OS.20605.1.S1_AT,OS.22375.1.S1_X_AT,OS.22469.1.S1_AT,OS.2325.1.S1_AT,OS.25122.1.S1_AT,OS.25453.1.A1_AT,OS.26448.1.A1_AT,OS.2…
0.00021	GO:0043227	CC	membrane-bounded organelle	OS.10172.1.S1_AT,OS.10174.1.S1_AT,OS.10175.1.S1_AT,OS.10333.1.S1_AT,OS.10578.1.A1_AT,OS.1229.1.S1_A_AT,OS.12484.1.S1_AT,OS.12539.1.S1_AT,OS.13018.1.S1_A_AT,OS.1309.1.S1_AT,OS.14719.1.S1_AT,OS.1619.1.S1_AT,OS.17449.1.A1_AT,OS.17902.1.S1_AT,OS.18071.1.S1_AT,OS.18095.1.S1_A_AT,OS.20605.1.S1_AT,OS.22375.1.S1_X_AT,OS.22469.1.S1_AT,OS.2325.1.S1_AT,OS.25122.1.S1_AT,OS.25453.1.A1_AT,OS.26448.1.A1_AT,OS.2…
1.38e-07	GO:0005623	CC	cell	OS.10172.1.S1_AT,OS.10174.1.S1_AT,OS.10175.1.S1_AT,OS.10333.1.S1_AT,OS.10578.1.A1_AT,OS.10930.1.S1_AT,OS.11634.1.S1_AT,OS.1229.1.S1_A_AT,OS.12484.1.S1_AT,OS.12539.1.S1_AT,OS.13018.1.S1_A_AT,OS.1309.1.S1_AT,OS.14679.1.S1_AT,OS.14719.1.S1_AT,OS.1619.1.S1_AT,OS.17449.1.A1_AT,OS.17902.1.S1_AT,OS.18071.1.S1_AT,OS.18095.1.S1_A_AT,OS.19074.1.S1_AT,OS.20605.1.S1_AT,OS.22375.1.S1_X_AT,OS.22469.1.S1_AT,OS.…
1.38e-07	GO:0044464	CC	cell part	OS.10172.1.S1_AT,OS.10174.1.S1_AT,OS.10175.1.S1_AT,OS.10333.1.S1_AT,OS.10578.1.A1_AT,OS.10930.1.S1_AT,OS.11634.1.S1_AT,OS.1229.1.S1_A_AT,OS.12484.1.S1_AT,OS.12539.1.S1_AT,OS.13018.1.S1_A_AT,OS.1309.1.S1_AT,OS.14679.1.S1_AT,OS.14719.1.S1_AT,OS.1619.1.S1_AT,OS.17449.1.A1_AT,OS.17902.1.S1_AT,OS.18071.1.S1_AT,OS.18095.1.S1_A_AT,OS.19074.1.S1_AT,OS.20605.1.S1_AT,OS.22375.1.S1_X_AT,OS.22469.1.S1_AT,OS.…
1.04e-05	GO:0005622	CC	intracellular	OS.10172.1.S1_AT,OS.10174.1.S1_AT,OS.10175.1.S1_AT,OS.10333.1.S1_AT,OS.10578.1.A1_AT,OS.10930.1.S1_AT,OS.1229.1.S1_A_AT,OS.12484.1.S1_AT,OS.12539.1.S1_AT,OS.13018.1.S1_A_AT,OS.1309.1.S1_AT,OS.14679.1.S1_AT,OS.14719.1.S1_AT,OS.1619.1.S1_AT,OS.17449.1.A1_AT,OS.17902.1.S1_AT,OS.18071.1.S1_AT,OS.18095.1.S1_A_AT,OS.20605.1.S1_AT,OS.22375.1.S1_X_AT,OS.22469.1.S1_AT,OS.22472.1.S1_X_AT,OS.2325.1.S1_AT,OS…
4.18e-05	GO:0044424	CC	intracellular part	OS.10172.1.S1_AT,OS.10174.1.S1_AT,OS.10175.1.S1_AT,OS.10333.1.S1_AT,OS.10578.1.A1_AT,OS.10930.1.S1_AT,OS.1229.1.S1_A_AT,OS.12484.1.S1_AT,OS.12539.1.S1_AT,OS.13018.1.S1_A_AT,OS.1309.1.S1_AT,OS.14679.1.S1_AT,OS.14719.1.S1_AT,OS.1619.1.S1_AT,OS.17449.1.A1_AT,OS.17902.1.S1_AT,OS.18071.1.S1_AT,OS.18095.1.S1_A_AT,OS.20605.1.S1_AT,OS.22375.1.S1_X_AT,OS.22469.1.S1_AT,OS.22472.1.S1_X_AT,OS.2325.1.S1_AT,OS…
0.0021	GO:0043229	CC	intracellular organelle	OS.10172.1.S1_AT,OS.10174.1.S1_AT,OS.10175.1.S1_AT,OS.10333.1.S1_AT,OS.10578.1.A1_AT,OS.1229.1.S1_A_AT,OS.12484.1.S1_AT,OS.12539.1.S1_AT,OS.13018.1.S1_A_AT,OS.1309.1.S1_AT,OS.14719.1.S1_AT,OS.1619.1.S1_AT,OS.17449.1.A1_AT,OS.17902.1.S1_AT,OS.18071.1.S1_AT,OS.18095.1.S1_A_AT,OS.20605.1.S1_AT,OS.22375.1.S1_X_AT,OS.22469.1.S1_AT,OS.2325.1.S1_AT,OS.25122.1.S1_AT,OS.25453.1.A1_AT,OS.26448.1.A1_AT,OS.2…
0.00021	GO:0043231	CC	intracellular membrane-bounded organelle	OS.10172.1.S1_AT,OS.10174.1.S1_AT,OS.10175.1.S1_AT,OS.10333.1.S1_AT,OS.10578.1.A1_AT,OS.1229.1.S1_A_AT,OS.12484.1.S1_AT,OS.12539.1.S1_AT,OS.13018.1.S1_A_AT,OS.1309.1.S1_AT,OS.14719.1.S1_AT,OS.1619.1.S1_AT,OS.17449.1.A1_AT,OS.17902.1.S1_AT,OS.18071.1.S1_AT,OS.18095.1.S1_A_AT,OS.20605.1.S1_AT,OS.22375.1.S1_X_AT,OS.22469.1.S1_AT,OS.2325.1.S1_AT,OS.25122.1.S1_AT,OS.25453.1.A1_AT,OS.26448.1.A1_AT,OS.2…
6.04e-08	GO:0005634	CC	nucleus	OS.10172.1.S1_AT,OS.10174.1.S1_AT,OS.10175.1.S1_AT,OS.10333.1.S1_AT,OS.1229.1.S1_A_AT,OS.12484.1.S1_AT,OS.14719.1.S1_AT,OS.1619.1.S1_AT,OS.17902.1.S1_AT,OS.18071.1.S1_AT,OS.18095.1.S1_A_AT,OS.20605.1.S1_AT,OS.22375.1.S1_X_AT,OS.22469.1.S1_AT,OS.25122.1.S1_AT,OS.25453.1.A1_AT,OS.26708.1.S1_AT,OS.27252.1.S1_A_AT,OS.28385.1.S1_X_AT,OS.2867.1.A1_AT,OS.316.1.S1_AT,OS.3388.1.S1_X_AT,OS.33948.1.S1_AT,OS…
0.00104	GO:0003677	MF	DNA binding	OS.10172.1.S1_AT,OS.10174.1.S1_AT,OS.10175.1.S1_AT,OS.10333.1.S1_AT,OS.10447.1.S1_AT,OS.1229.1.S1_A_AT,OS.12484.1.S1_AT,OS.14214.1.S1_AT,OS.14719.1.S1_AT,OS.1619.1.S1_AT,OS.17902.1.S1_AT,OS.18071.1.S1_AT,OS.18095.1.S1_A_AT,OS.22375.1.S1_X_AT,OS.22469.1.S1_AT,OS.25122.1.S1_AT,OS.25453.1.A1_AT,OS.26708.1.S1_AT,OS.2698.3.S1_X_AT,OS.27252.1.S1_A_AT,OS.2867.1.A1_AT,OS.3388.1.S1_X_AT,OS.36729.1.A1_AT,O…
