# Supplementary material for: Transcriptional Regulatory Network Analysis of MYB Transcription Factor Family Genes in Rice
Source: Front Plant Sci. 2015 Dec 24;6:1157. doi: 10.3389/fpls.2015.01157 (PMC4689866; doi:10.3389/fpls.2015.01157)
Supplement: Table S8 — (A)List of cis-elements in 1 kb upstream promoter region of direct first neighbor of guide OsMYB genes in global co-regulatory network. (B) Motif enrichment analyses by MEME of direct first neighbor of guide OsMYB genes in global co-regulatory network. [file Table8.XLSX]

## Sheet: Table S8A
Supplementary Table S8 (A) List of cis-elements in 1 kb upstream promoter region of direct first neighbor of guide OsMYB genes in global co-regulatory network.
Module	Guide genes	target genes	1	2	3	4	5	6	7	8	9	10	11	12	13	14	15	16	17	18	19	20	21	22	23	24	25	26	27	28	29	30	31	32	33	34	35	36	37	38	39	40	41	42	43	44	45	46	47
1	Os10g0561400	Os10g0369600					A-box						AE							ARE	ATCT-motif	Box-4									CAAT-box		CCGTCC-box														G-box
		Os07g0571100					A-box							AC-II	AC-1				AuxRR-core												CAAT-box		CCGTCC-box					CCAAT-box
		Os08g0430000				5UTR Py-rich stretch	A-box								AC-1					ARE		Box-4	Box-H				Box-W1				CAAT-box		CCGTCC-box	CATT-motif			CAT-box			CGTCA-motif
		Os06g0593800					A-box			ATCT-motif										ARE		Box-4			Box-II						CAAT-box		CCGTCC-box							CGTCA-motif	ELI- box 3						G-box		O2 site
		Os06g0593800					A-box			ATCT-motif										ARE		Box-4									CAAT-box		CCGTCC-box							CGTCA-motif	ELI- box 3						G-box		O2 site
		Os03g0351300				5UTR Py-rich stretch							AE-box							ARE		Box-4			Box-II	Box- 3					CAAT-box		CCGTCC-box						CE3	CGTCA-motif							G-box	G-box
2	Os07g0484700	Os07g0686500				5UTR Py-rich stretch	A-box													ARE		Box-4									CAAT-box		CCGTCC-box							CGTCA-motif							G-box		O2 site
		Os10g0531700					A-box										ATGCAAAT-motif										Box-W1		AT1-motif		CAAT-box		CCGTCC-box				CAT-box			CGTCA-motif				EIRE
		Os02g0624300					A-box	AAGAA-motif								ACE	ATGCAAAT-motif					Box-4		Box-1			Box-W1				CAAT-box		CCGTCC-box				CAT-box			CGTCA-motif			ERE				G-box	G-box	O2 site
3	Os08g0433400	Os06g0299300					A-box	AAGAA-motif								ACE		ATC-motif						Box-1							CAAT-box		CCGTCC-box				CAT-box		CE3	CGTCA-motif							G-box
		Os02g0579300					A-box	AAGAA-motif								ACE		ATC-motif						Box-1							CAAT-box		CCGTCC-box				CAT-box		CE3	CGTCA-motif							G-box
		Os05g0520600			3-AF3 binding site	5UTR Py-rich stretch	A-box					ABRE							AuxRR-core												CAAT-box		CCGTCC-box				CAT-box			CGTCA-motif							G-box
4	Os02g0685200	Os02g0815700				5UTR Py-rich stretch	A-box					ABRE			AC-1	ACE						Box-4			Box-II	Box- 3					CAAT-box		CCGTCC-box					CCAAT-box		CGTCA-motif							G-box	G-box
5	Os07g0119300	Os03g0764600		3-AF1 binding site		5UTR Py-rich stretch	A-box	AAGAA-motif				ABRE			AC-1					ARE		Box-4									CAAT-box		CCGTCC-box							CGTCA-motif							G-box	G-box
		Os08g0448000								ATCT-motif									AuxRR-core			Box-4			Box-II				AT1-motif		CAAT-box						CAT-box										G-box	G-box
6	Os02t0149800	Os02g0149800				5UTR Py-rich stretch	A-box				AAAC-motif	ABRE	AE							ARE	ATCT-motif	Box-4					Box-W1	AT-rich element	AT1-motif		CAAT-box						CAT-box	CCAAT-box		CGTCA-motif	ELI- box 3	F-box					G-box		O2 site
7	Os01g0239000	Os02g0744700										ABRE				ACE				ARE				Box-1				AT-rich element	AT1-motif		CAAT-box						CAT-box	CCAAT-box									G-box	G-box	O2 site
8	Os04g0517100	Os03t0437200										ABRE				ACE				ARE								AT-rich element			CAAT-box																G-box	G-box
9	Os06g0664800	Os02g0174000				5UTR Py-rich stretch						ABRE	AE-box							ARE		Box-4						AT-rich element			CAAT-box																G-box	G-box
		Os04g0668600		3-AF1 binding site						ATCT-motif								ATC-motif				Box-4						AT-rich element			CAAT-box
		Os09t0341500										ABRE			AC-1	ACE		ATC-motif	AuxRR-core												CAAT-box						CAT-box	CCAAT-box		CGTCA-motif				EIRE			G-box	G-box
		Os10g0580900				5UTR Py-rich stretch		AAGAA-motif					AE-box	AC-II						ARE		Box-4					Box-W1				CAAT-box			CATT-motif						CGTCA-motif							G-box	G-box
		Os09g0299200										ABRE			AC-1	ACE				ARE	ATCT-motif	Box-4					Box-W1				CAAT-box									CGTCA-motif							G-box	G-box	O2 site
10	Os06g0670300	Os01g0289600										ABRE				ACE				ARE		Box-4			Box-II		Box-W1				CAAT-box									CGTCA-motif							G-box	G-box	O2 site
		Os03g0208500										ABRE					ATGCAAAT-motif					Box-4					Box-W1				CAAT-box						CAT-box										G-box	G-box
		Os06g0260000						AAGAA-motif				ABRE		AC-II		ACE			AuxRR-core	ARE						Box- 3	Box-W1				CAAT-box																G-box	G-box
11	Os06g0605600	Os09g0345000				5UTR Py-rich stretch										ACE				ARE		Box-4		Box-1							CAAT-box												ERE				G-box	G-box	O2 site
		Os02t0599200		3-AF1 Binding site				AAGAA-motif					AE-box	AC-II				ATC-motif		ARE											CAAT-box	E2Fa
		Os01g0812000		3-AF1 Binding site								ABRE	AE-box							ARE	ATCT-motif	Box-4		Box-1			Box-W1				CAAT-box							CCAAT-box					ERE		F-box		G-box	G-box
		Os10g0432300										ABRE		AC-II	AC-1				AuxRR-core												CAAT-box			CATT-motif	E2Fb
		Os07g0625400				5UTR Py-rich stretch		AAGAA-motif				ABRE										Box-4		Box-1							CAAT-box			CATT-motif				CCAAT-box									G-box	G-box
12	Os05g0126400	Os07g0438500												AC-II						ARE											CAAT-box									CGTCA-motif
		Os11g0462100								ATCT-motif										ARE										C repeat/DRE	CAAT-box			CATT-motif													G-box		O2 site
13	Os01g0975300	Os11g0700500		3-AF1 Binding site								ABRE								ARE											CAAT-box						CAT-box	CCAAT-box		CGTCA-motif							G-box	G-box
		Os05g0114700			3-AF3 binding site	5UTR Py-rich stretch													AuxRR-core			Box-4									CAAT-box						CAT-box	CCAAT-box									G-box		O2 site
		Os06g0612300				5UTR Py-rich stretch							AE-box	AC-II						ARE											CAAT-box			CATT-motif						CGTCA-motif
14	Os11g0558200	Os04g0574700						AAGAA-motif				ABRE		AC-II						ARE					Box-II						CAAT-box									CGTCA-motif							G-box	G-box
		Os06g0612300				5UTR Py-rich stretch							AE-box	AC-II						ARE					Box-II						CAAT-box			CATT-motif						CGTCA-motif
15	Os11g0558200	Os04g0574700						AAGAA-motif				ABRE		AC-II						ARE											CAAT-box									CGTCA-motif							G-box	G-box
		Os02g0646500			3-AF3 binding site		A-box	AAGAA-motif				ABRE			AC-1							Box-4			Box-II						CAAT-box			CATT-motif						CGTCA-motif				EIRE			G-box	G-box	O2 site
16	Os01g0841500	Os04g0506900				5UTR Py-rich stretch		AAGAA-motif		ATCT-motif		ABRE	AE-box							ARE				Box-1		Box- 3	Box-W1				CAAT-box						CAT-box	CCAAT-box		CGTCA-motif			ERE				G-box	G-box
		Os06g0712400						AAGAA-motif				ABRE	AE-box							ARE		Box-4		Box-1							CAAT-box			CATT-motif						CGTCA-motif						CTAG-motif			O2 site
		Os03g0784100							ATCC	ATCT-motif		ABRE						ATC-motif				Box-4									CAAT-box												ERE				G-box	G-box
17	Os01g0142500	Os10g0508100		3-AF1 binding site				AAGAA-motif				ABRE				ACE						Box-4				Box- 3					CAAT-box																G-box	G-box
		Os02g0735200										ABRE			AC-1									Box-1							CAAT-box	E2Fa		CATT-motif						CGTCA-motif							G-box	G-box
18	Os03g0346900	Os01g0235700				5UTR Py-rich stretch		AAGAA-motif												ARE		Box-4		Box-1			Box-W1				CAAT-box			CATT-motif
		Os06g0485100				5UTR Py-rich stretch						ABRE				ACE			AuxRR-core												CAAT-box							CCAAT-box		CGTCA-motif			ERE				G-box	G-box
19	Os06g0303700	Os03g0110400							ATCC	ATCT-motif		ABRE				ACE								Box-1	Box-II						CAAT-box			CATT-motif						CGTCA-motif							G-box	G-box	O2 site
20	Os05g0429900	Os09g0538400			3-AF3 binding site						AAAC-motif									ARE											CAAT-box					CAAT-box	CAT-box									CTAG-motif	G-box	G-box	O2 site
		Os03g0106200			3-AF3 binding site						AAAC-motif									ARE											CAAT-box						CAT-box									CTAG-motif	G-box	G-box	O2 site
21	Os12g0613300	Os04g0690300								ATCT-motif		ABRE				ACE								Box-1							CAAT-box									CGTCA-motif							G-box
22	Os02g0706400	Os12g0637300	4cl CMA 2b							ATCT-motif		ABRE		AC-II	AC-1	ACE			AuxRR-core			Box-4									CAAT-box									CGTCA-motif							G-box	G-box
23	Os05g0553400	Os03g0122300								ATCT-motif		ABRE				ACE						Box-4		Box-1							CAAT-box			CATT-motif	E2Fb					CGTCA-motif
24	Os05g0140100	Os08g0511400											AE-box					ATC-motif		ARE		Box-4									CAAT-box				E2Fb					CGTCA-motif	ELI- box 3						G-box
25	Os11g0684000	Os04g0405300				5UTR Py-rich stretch						ABRE																			CAAT-box			CATT-motif						CGTCA-motif							G-box	G-box	O2 site
26	Os02g0271900	Os07g0675400				5UTR Py-rich stretch						ABRE	AE-box			ACE						Box-4									CAAT-box																G-box	G-box	O2 site
[truncated: 72 more columns]

## Sheet: Table S8B
Supplementary Table S8 (B) Motif enrichment analyses by MEME of direct first neighbor of guide OsMYB genes in global co-regulatory network.
MEME - Motif discovery tool
********************************************************************************
MEME version 4.10.0 (Release date: Wed May 21 10:35:36 2014 +1000)
For further information on how to interpret these results or to get
a copy of the MEME software please access http://meme.nbcr.net.
This file may be used as input to the MAST algorithm for searching
sequence databases for matches to groups of motifs. MAST is available
for interactive use and downloading at http://meme.nbcr.net.
********************************************************************************
********************************************************************************
MOTIF 1 MEME	width = 12 sites = 186 llr = 1494 E-value = 8.7e-051
********************************************************************************
--------------------------------------------------------------------------------
	Motif 1 Description
--------------------------------------------------------------------------------
Simplified A 87959888a63a
pos.-specific C :::1:::::12:
probability G 12:31212:22:
matrix T 2::1::1::13:
bits 2.3
2.1
1.9
1.6 * *
Relative 1.4 * * *
Entropy 1.2 * ** ** *
(11.6 bits) 0.9 * * ***** *
0.7 *** ***** *
0.5 *** ****** *
0.2 ********** *
0.0 ------------
Multilevel AAAAAAAAAAAA
consensus G G G GT
sequence G
--------------------------------------------------------------------------------
--------------------------------------------------------------------------------
	Motif 1 sites sorted by position p-value
--------------------------------------------------------------------------------
Sequence name Start P-value Site
------------- ----- --------- ------------
Os12t0580500-01 932 2.82e-07 CGCGGCCCAG AAAAAAAAAAGA AAAAAAAACC
Os08t0442000-01 206 2.82e-07 TCATCACTCG AAAAAAAAAAGA ATCATCTCTG
Os08t0440500-01 566 2.82e-07 AGAAAAGCGA AAAAAAAAAAGA AACGCTGTCC
Os06t0485100-03 894 4.73e-07 TTAAAAAAGA AAAGAAAAAAGA AAAAAGAGCC
Os06t0485100-02 900 4.73e-07 TTAAAAAAGA AAAGAAAAAAGA AAAAAGAGCC
Os06t0485100-01 934 4.73e-07 TTAAAAAAGA AAAGAAAAAAGA AAAAAGAGCC
Os03t0351300-00 716 8.90e-07 GAGGAAAAAC AAAAAAAAAAAA AGAACGCGAG
Os03t0833300-04 31 1.89e-06 CTGAATTTGC AAAAAAAAAATA TAGCAACATT
Os03t0833300-03 615 1.89e-06 CTGAATTTGC AAAAAAAAAATA TAGCAACATT
Os03t0833300-02 621 1.89e-06 CTGAATTTGC AAAAAAAAAATA TAGCAACATT
Os03t0833300-01 709 1.89e-06 CTGAATTTGC AAAAAAAAAATA TAGCAACATT
Os11t0462100-02 328 1.89e-06 ATGATCCTAC AAAGAAAAAAAA ATTATGTACA
Os11t0462100-01 375 1.89e-06 ATGATCCTAC AAAGAAAAAAAA ATTATGTACA
Os10t0552400-01 116 1.89e-06 GAAAAGAAAG AAAGAAAAAAAA AATCAGCGAA
Os10t0531700-00 608 1.89e-06 GAATGTAGAT AAAAAAAAAATA ATTACACAAT
Os10t0508100-01 779 1.89e-06 TGTTTGTCGA AAAGAAAAAAAA AAGCTTAACA
Os10t0432300-02 720 1.89e-06 AAAGAAAAGT AAAAAAAAAATA AAAAGAAAAA
Os10t0432300-01 720 1.89e-06 AAAGAAAAGT AAAAAAAAAATA AAAAGAAAAA
Os08t0398000-01 725 1.89e-06 AGGTTAACCA AAAGAAAAAAAA AACCCACATC
Os07t0625400-01 613 1.89e-06 TGCCCTTGCT AAAAAAAAAACA ATATGCTGGA
Os03t0741100-01 151 1.89e-06 TGTCCCCGCA AAAGAAAAAAAA ACAATTTCTT
Os03t0274300-01 410 1.89e-06 AATAGGAGAG AAAGAAAAAAAA AGATAAAAAG
Os02t0471500-03 112 1.89e-06 CCTTCTACAA AAAGAAAAAAAA ATGCACACTG
Os01t0150900-01 245 1.89e-06 ACTCTTTTTC AAAAAAAAAATA CAACTCCAAT
Os07t0516900-01 882 2.57e-06 CAAAAAAAGA AAAGAAAAAACA GAAGGCCGTT
Os02t0174000-00 685 2.57e-06 ACACACAGAC AAAAAAAAAGGA AGAAGCAGCA
Os11t0158400-01 853 2.70e-06 GAGTTTTGTA AAAGAAAAAGGA GAAACTACAA
Os09t0345000-02 873 2.70e-06 TACAATATAT AAAGAAAAAGGA AAAACCCAGT
Os09t0345000-01 972 2.70e-06 TACAATATAT AAAGAAAAAGGA AAAACCCAGT
Os07t0438500-01 173 3.17e-06 CTTTTCGATT AAAAAAAAAGAA AACAGAAACG
Os05t0114700-02 202 3.17e-06 AAGAATTTAG AAAAAAAAAGAA AGTAAACCTA
Os10t0112100-01 472 3.17e-06 CAATGTGGAG AGAAAAAAAAGA AATACCATTA
Os08t0161900-01 259 3.17e-06 CTGACCTCAG AAAAAAAAAGAA CTATTAAGCT
Os03t0208500-02 94 3.17e-06 ATTCAGAATT AAAAAAAAAGAA ATATTAGAAG
Os03t0208500-01 69 3.17e-06 ATTCAGAATT AAAAAAAAAGAA ATATTAGAAG
Os11t0483000-00 239 4.17e-06 TACGCAAATG AAAGAAAAAGAA GTTTATACTG
Os08t0107100-02 26 4.17e-06 ACTGTAACTT AAAAAAAAAGCA AACATACCAT
Os08t0107100-01 695 4.17e-06 ACTGTAACTT AAAAAAAAAGCA AACATACCAT
Os06t0493100-01 929 4.17e-06 GAAAGAACGG AAAAAAAAAGCA TGTGTGCTCA
Os05t0520600-01 859 4.17e-06 CGCGTCACGA AAAAAAAAAGCA GGCATGTGTC
Os04t0405300-01 649 4.17e-06 TCTCACCTAT AAAAAAAAAGTA AGGGATGAAT
Os03t0178100-00 223 4.17e-06 TGTCTCAAAT AAAAAAAAAGTA GATATGATAT
Os01t0564300-01 541 4.17e-06 AGGGTCTCCG AAAAAAAAAGTA GTTCAGAGGG
Os08t0430000-01 929 5.87e-06 CATGGAGAGA AGAGAAAAAAAA TACTTATATA
Os06t0299300-01 115 5.87e-06 CATATATTGA AAAAAAAGAAAA TATGCATTTG
Os03t0860100-01 868 5.87e-06 TGTGTGAGAC AGAGAAAAAAAA TCATTTACTG
Os02t0165100-01 109 5.87e-06 TTTTTCTTTT AGAAAAAAAATA TCTAACAAAA
Os07t0625500-01 744 7.01e-06 CCCCAGCATA AAAAAAAGAATA TAGGAGCATG
Os03t0821200-00 131 7.01e-06 GGAGGGAGGA AAAAAAAGAACA AAAGGCAACA
Os02t0579300-00 605 7.01e-06 ACCGAGAAAG AAAGAAAGAAAA ACTCGATCGC
Os01t0281000-01 455 7.01e-06 TTGATAAGGA AAAAAAAGAACA GACGTCCTAT
Os09t0529400-01 701 8.02e-06 AGAAGAGGGG AAAGAAAGAGGA GGCTGACATG
Os03t0748500-01 507 9.14e-06 ACTCTACCGT AGAAAAAAAGTA AGCAGGTTTA
Os02t0627700-00 681 9.14e-06 ACACATCGAG AAACAAAAAAGA CAAATTTAGA
Os06t0649000-01 15 9.14e-06 ATTTCTATAA AAAAAAAGAGAA GAACTTTTTC
Os11t0114600-01 325 1.05e-05 TCCATTATCT AAAAAGAAAAAA ACCTATCAAG
Os01t0812000-03 857 1.26e-05 GCTAGCAACT AAATAAAAAAGA GGAAATAAAA
Os01t0812000-02 858 1.26e-05 GCTAGCAACT AAATAAAAAAGA GGAAATAAAA
Os01t0812000-01 860 1.26e-05 GCTAGCAACT AAATAAAAAAGA GGAAATAAAA
Os06t0260000-01 535 1.26e-05 AATTACAATG AAAAAAAAATGA AAAAATCAGC
Os03t0607700-01 408 1.26e-05 TATAGTTAGG AAAAAGAAAATA CAAACGCACC
Os03t0122300-02 428 1.26e-05 CGCACGCGGC AAAAAGAAAATA AAAAACAAAC
Os03t0122300-01 430 1.26e-05 CGCACGCGGC AAAAAGAAAATA AAAAACAAAC
Os01t0142500-01 741 1.49e-05 TTCTATCAGT AGAAAAAGAATA TAAACCTTTG
Os09t0341600-01 821 1.49e-05 TTCTCTTTTG AAACAAAAAACA ATGTGAACTC
Os06t0649000-02 1 1.49e-05 . AAAGAGAAAACA CAACTAAAAA
Os02t0149800-01 815 1.49e-05 CAGACCAAAA AAACAAAAAACA AAAAAAGCCA
Os01t0975000-01 31 1.75e-05 TTGATATTAA TAAAAAAAAATA TATTTCTCAA
Os01t0315800-02 790 1.75e-05 AGTAACTGTG AAAAAAAAACGA TTTTTAGTGG
Os11t0705200-01 26 2.09e-05 GTGGTAAAGT AAATAAAAAATA ATTATAAGAG
Os07t0106200-02 669 2.09e-05 ATTAAATTTA TAAGAAAAAATA CTAATATTTT
Os06t0663900-04 315 2.09e-05 CCTCTTTCTA AAAAAAAAATCA ATATAAGAGA
Os06t0663900-02 36 2.09e-05 GGTTATTCAA AAAAAAAAATTA CTGGGAATAA
Os06t0663900-01 39 2.09e-05 GGTTATTCAA AAAAAAAAATTA CTGGGAATAA
Os03t0437200-01 79 2.09e-05 TCCTCTGTCC TAAGAAAAAACA AGATACTTTT
Os02t0624300-01 831 2.09e-05 CCCCTTGATT AAAGAAAAACGA ACAAAGCAAC
Os09t0413100-01 710 2.41e-05 GAGAGGTTCA AAAAAGAAAGCA GTAAAGGCCA
Os08t0430000-02 242 2.41e-05 TGTTCCAATA AAAAAGAGAAGA TTTCTTATGG
Os08t0143900-01 971 2.41e-05 CACTAGAAAT AAAAAAAAACAA TTCTTTGATG
Os06t0712400-01 940 2.41e-05 CCGAATCGGG AAAAAAAAACAA CGACATAATC
Os02t0200300-02 151 2.75e-05 ATGCCTAGAG AAAGGAAAAACA TTGGTTCCAA
Os02t0200300-01 220 2.75e-05 ATGCCTAGAG AAAGGAAAAACA TTGGTTCCAA
Os02t0829200-01 9 3.64e-05 ATTTGTTG AGAGAAAAATGA TTGAGAGAGA
Os07t0675400-01 575 4.04e-05 TACCGAGTTT GAAGAAAAAACA CATCATGGCC
Os08t0193100-01 716 4.52e-05 TTTCGTATAA AAAAAATAAAAA TGATTGGGCT
Os11t0205500-02 972 4.52e-05 CGCGGCGTAT AAAGAGAGAGGA GGCCGGGCAG
Os11t0205500-01 972 4.52e-05 CGCGGCGTAT AAAGAGAGAGGA GGCCGGGCAG
Os08t0448000-01 149 4.52e-05 CTACTCCATC TAAAAAAGAACA GAGAGGATTA
Os06t0712300-01 822 4.52e-05 AGGCAACGCG AGAAGAAAAAAA CCCAGAAATG
Os06t0593800-01 962 4.52e-05 CACCACTAAC AGATAAAAAATA GCTGGCCAAT
Os01t0700000-02 793 4.52e-05 CAAAATATAA AGATAAAAAACA AAAGAACTTA
Os01t0700000-01 825 4.52e-05 CAAAATATAA AGATAAAAAACA AAAGAACTTA
Os07t0461600-03 128 5.12e-05 GGAGCTTCAT TAAGAAAGAACA ATGAGCTCAG
Os04t0488100-01 759 5.12e-05 ACAAATCACC AAAAAAGAAGCA AATTCCCATC
Os12t0594600-01 586 5.70e-05 AATGATATGA AAAGAATAAATA ATTAATTAAA
Os07t0686500-01 909 5.70e-05 AAAGTGAAGA GGAGAAAAAAGA TATGTGAAGG
Os02t0573200-01 839 5.70e-05 TTTCCCACTG AGAGAAAAACAA AAGGAGGGAA
Os02t0735200-03 338 6.27e-05 CAATGTTTTG ATAGAAAAAAGA CGATTACTAC
Os02t0735200-02 304 6.27e-05 CAATGTTTTG ATAGAAAAAAGA CGATTACTAC
Os02t0735200-01 488 6.27e-05 CAATGTTTTG ATAGAAAAAAGA CGATTACTAC
Os02t0680700-01 308 6.27e-05 TACCTTGTTC AAGGAAAAAAAA TCCCTACAAC
Os01t0315800-01 874 6.27e-05 TTCTGCTCGC GGAAAAAAAAAA TCTAAACTCC
Os07t0268000-00 531 6.90e-05 TTGGGCCGAG AGAGAGAGAAAA GGTTTTGGGC
Os05t0113000-01 745 6.90e-05 GGACCAAGAG AGAGAGAGAAAA GCACCCGGTG
Os04t0668600-01 679 6.90e-05 AAATGTAGAT TAAAAGAAAAAA CTAATTGTAC
Os11t0114600-02 50 7.65e-05 ATTTTTTACG AAAAAATAAGCA AAGTCAAATA
Os09t0299200-01 797 7.65e-05 TATTTCTTTT ATAAAAAAAATA CTACTACCCC
Os06t0320300-02 113 7.65e-05 ATAGTTTTTT TAAAAAAAATGA TTAAACGTCA
Os06t0320300-01 222 7.65e-05 ATAGTTTTTT TAAAAAAAATGA TTAAACGTCA
Os04t0506900-02 268 7.65e-05 TTAGCCGAAG AAAGAAGGAACA CACATGGCGT
Os04t0506900-01 764 7.65e-05 TTAGCCGAAG AAAGAAGGAACA CACATGGCGT
Os02t0744700-01 927 7.65e-05 ACTTGTCAGA AAATAGAAAAAA ATACAGGAAA
Os01t0975000-02 90 7.65e-05 ATTGATATTA ATAAAAAAAATA TATTTCTCAA
Os10t0550400-01 285 9.23e-05 GATTTTTCTT TAAAAAAAATAA TATTGTACAA
Os10t0505500-01 846 9.23e-05 CCGTTTTGCT AGAGAAGAAGAA CAGCTCTGGC
Os02t0646500-01 701 9.23e-05 AAATAGGTAA TAATAAAAAAAA GTGAATATTA
Os02t0599200-01 947 9.23e-05 TGATTGCATG TAATAAAAAAAA CCACATAACA
Os09t0434100-01 954 1.03e-04 AAAAACACAC AAACAAAAACAA CATACAACTG
Os10t0370000-02 186 1.03e-04 TTGAATAATA TAATAAAAAACA TATATGCTAT
Os10t0370000-01 247 1.03e-04 TTGAATAATA TAATAAAAAACA TATATGCTAT
Os10t0150300-01 540 1.03e-04 GTATGTTTCT AAAAAGGAAAAA TCAAAGATTA
Os07t0571100-01 260 1.14e-04 AGCAGCGGCG AGAAGAAGAGGA GGCCACCACC
Os06t0699600-01 850 1.14e-04 GGTAGAGGGA AGAAGAAGAGGA GAAATGTCGT
Os05t0510700-01 436 1.14e-04 GACCTAGCTA AGGAAAAAAACA GGTGTTCACA
Os04t0690300-01 989 1.14e-04 CTAGGCAACA ACAAAAAAAAAA
Os03t0676400-01 66 1.14e-04 TCCCATCTGC AAATAAGAAAGA CCACACATCG
Os02t0243300-01 709 1.14e-04 TGATGACATG GAAGAAAGAGAA ATGAATATGG
Os12t0637300-01 618 1.26e-04 AGCTATCACC ACAAAAAAAATA TCGGTGCAAC
Os07t0607400-01 444 1.26e-04 TTAATTAATC ACAAAAAAAATA CTATGCAATA
Os03t0337500-00 517 1.26e-04 ATGGATTAGC TAAAAAAAACTA TTAACGGTTT
Os01t0235700-02 186 1.38e-04 TATCCATCGG TGAAAGAAAACA TGCGGACCCA
Os01t0235700-01 355 1.38e-04 TATCCATCGG TGAAAGAAAACA TGCGGACCCA
Os03t0320100-01 91 1.38e-04 TCTTGTGTCT AGAAAATAAGCA AAGGCATAAA
Os03t0180800-01 581 1.38e-04 GTTGTGAATC TAAAAAGAAATA TTCGTTGTCA
Os07t0571100-03 904 1.51e-04 TGACAGTGAG AGAAAGAAATCA GCAGCTGCAA
Os02t0101700-01 128 1.51e-04 CAATTATTGT TAAAAAAGATGA CTTGAAGTTC
Os11t0215100-01 921 1.51e-04 CTCACACAGC ATAAAAAGAACA TAAAAATTAT
Os09t0341500-01 674 1.51e-04 AATCAGTTTC AAGAAGAAAAGA TTCAGTTAAT
Os07t0461600-02 26 2.17e-04 CCAGATTACT AAAAAATAATTA TCAGCCTTTT
Os07t0461600-01 26 2.17e-04 CCAGATTACT AAAAAATAATTA TCAGCCTTTT
Os11t0672600-01 655 2.17e-04 CGGCTGGGTC AGATAAAAACAA TGGGATCATC
Os10t0369600-01 101 2.36e-04 TATGAAATAT AAAAGATAAACA CGATAGCGCA
Os03t0784100-00 125 2.36e-04 TGTAAAACGC AGAAAAAATATA GAAATGACCG
Os02t0626600-00 326 2.36e-04 AGGGAAAGGG AAAAGGAGAGAA AGGGGAAAGT
Os10t0560200-01 573 2.56e-04 CAGACGTGCG AAAGGGAGAGAA GAGAGAGAGG
Os10t0580900-03 606 2.56e-04 AAACTCTCTT AAAAAAAGTATA TGTCTAACAC
Os10t0580900-02 625 2.56e-04 AAACTCTCTT AAAAAAAGTATA TGTCTAACAC
Os10t0580900-01 647 2.56e-04 AAACTCTCTT AAAAAAAGTATA TGTCTAACAC
Os03t0764600-01 914 2.76e-04 CGCGAGAGAG AGAGAGAGACGA ACAAATCCTG
Os06t0712400-02 264 3.23e-04 GGAATCAACA AAAGAGAATAGA CATGTACAGG
Os01t0919800-01 588 3.49e-04 CATCGAAGCA AAGCAAAGAAAA ACACACACAT
Os08t0511400-01 19 3.77e-04 CTACTACTTA AAAGAAAGAGTT ATTCTCTTTC
Os06t0612300-01 678 3.77e-04 TTAATGAGTA AAATAATGAATA ACTTTTTTGT
Os02t0815700-01 663 3.77e-04 TTGCTTCTCC AGAAGGAGAGAA GAGAGGGTAT
Os02t0623400-00 34 4.07e-04 AACAGTATCG AGACAAGGAGGA ACACCAAAGC
Os05t0556400-01 423 4.07e-04 TATATTTCGC AACGAAAAAACA AATTAAACTA
Os02t0471500-02 379 4.37e-04 TTTTTATATT TAAAAAAAAATT TGAATAAGAC
Os02t0471500-01 481 4.37e-04 TTTTTATATT TAAAAAAAAATT TGAATAAGAC
Os06t0479200-02 604 4.71e-04 GATGGAGAAA TGACAAAAATAA AAATTTTGCA
Os06t0479200-01 604 4.71e-04 GATGGAGAAA TGACAAAAATAA AAATTTTGCA
Os07t0106200-03 430 4.71e-04 AACTGGAGTA GAAAGGAAAATA TAGGGTTTTA
Os07t0516900-03 517 5.07e-04 GGCCGGCAGC TAACAAGAAGAA TATGGGTACC
Os06t0712300-02 530 5.07e-04 GTATGAGCCC AGACAAGGAGTA AGTTTTCTCA
Os05t0113000-02 930 5.07e-04 ATTGCACACA AAGGAAAGACAA GAAGAGACTT
Os03t0110400-01 21 5.43e-04 CCCCTCTTCT AGAGGAGGAGGA TGTGGCCGCG
Os02t0101700-02 136 5.43e-04 ATGACATGTC AGAGGATGAAGA AGATGATCAT
Os06t0119600-01 818 6.24e-04 CACAATAAAT AAATAATAATAA TATTTTTTAA
Os08t0520500-01 200 7.14e-04 CATCTTTTTT AGAAAAAAATTT CGAGTTAAGT
Os03t0106200-01 97 7.14e-04 CGGTCTTAAA TAACAATGAAGA TTTGGCGGGG
Os11t0703100-01 784 7.14e-04 AGTAGGATGG TGGAAGAAAAGA TGTCCGCTTT
Os08t0482600-01 309 7.14e-04 CATTAAATAT AGATAAAAAACT AATTGTACAA
Os12t0118700-01 605 7.64e-04 TTTCATGATT AGAGAGGAACTA ATAGAAGCGT
Os08t0546700-01 52 8.68e-04 GTTAAGGGCC GGAAGAAAATTA TTAATTGAGC
Os07t0589000-01 270 8.68e-04 ATATATTTTA TAATAGAAATTA GTTGTCAAAG
Os04t0574700-01 463 8.68e-04 CAACAGTTTA AAACTAAAAGAA ACACATTCAT
Os07t0571100-02 384 9.83e-04 GGGAGCAGGA GAAGAGGGAGGA CCATAGGAGT
Os02t0744700-02 84 1.05e-03 CAGATGATAG TGAGAACAAGGA ATCTGGTCCA
Os07t0516900-02 488 1.18e-03 GGCCTAATGA AAACAGCAAAAA TGTCCATTGT
Os06t0663900-03 609 1.33e-03 CTTCTTTTGA GAGAAGAGAGGA ATAGCTGCAA
Os01t0868900-01 315 1.33e-03 AATATTTTTA TAGAAATAAGAA GTCAAAGTTG
Os01t0289600-00 541 1.95e-03 ACGGGGAGGA GGAGGAGGAGAA GGGCGGCGGG
Os05t0427200-02 288 2.26e-03 CAGGATTCAG GAACGATAAGAA TTGAACCTTT
Os05t0427200-01 478 2.26e-03 CAGGATTCAG GAACGATAAGAA TTGAACCTTT
Os03t0110400-02 603 2.75e-03 TGTTGGTTCT GGAGGAGAACCA ATCCTTAGAA
Os06t0299200-00 976 2.75e-03 CCCTGTACAG TGGCGAAGAAGA GCCCGGAATC
Os01t0868900-02 222 3.94e-03 GCCTGCTAGT ATAATAAGATGA CGCCTACGTC
--------------------------------------------------------------------------------
--------------------------------------------------------------------------------
	Motif 1 block diagrams
--------------------------------------------------------------------------------
SEQUENCE NAME POSITION P-VALUE MOTIF DIAGRAM
------------- ---------------- -------------
Os12t0580500-01 2.8e-07 931_[+1]_57
Os08t0442000-01 2.8e-07 205_[+1]_783
Os08t0440500-01 2.8e-07 565_[+1]_423
Os06t0485100-03 4.7e-07 893_[+1]_95
Os06t0485100-02 4.7e-07 899_[+1]_89
Os06t0485100-01 4.7e-07 933_[+1]_55
Os03t0351300-00 8.9e-07 715_[+1]_273
Os03t0833300-04 1.9e-06 30_[+1]_958
Os03t0833300-03 1.9e-06 614_[+1]_374
Os03t0833300-02 1.9e-06 620_[+1]_368
Os03t0833300-01 1.9e-06 708_[+1]_280
Os11t0462100-02 1.9e-06 327_[+1]_661
Os11t0462100-01 1.9e-06 374_[+1]_614
Os10t0552400-01 1.9e-06 115_[+1]_873
Os10t0531700-00 1.9e-06 607_[+1]_381
Os10t0508100-01 1.9e-06 778_[+1]_210
Os10t0432300-02 1.9e-06 719_[+1]_269
Os10t0432300-01 1.9e-06 719_[+1]_269
Os08t0398000-01 1.9e-06 724_[+1]_264
Os07t0625400-01 1.9e-06 612_[+1]_376
Os03t0741100-01 1.9e-06 150_[+1]_838
Os03t0274300-01 1.9e-06 409_[+1]_579
Os02t0471500-03 1.9e-06 111_[+1]_877
Os01t0150900-01 1.9e-06 244_[+1]_744
Os07t0516900-01 2.6e-06 881_[+1]_107
Os02t0174000-00 2.6e-06 684_[+1]_304
Os11t0158400-01 2.7e-06 852_[+1]_136
Os09t0345000-02 2.7e-06 872_[+1]_116
Os09t0345000-01 2.7e-06 971_[+1]_17
Os07t0438500-01 3.2e-06 172_[+1]_816
Os05t0114700-02 3.2e-06 201_[+1]_787
Os10t0112100-01 3.2e-06 471_[+1]_517
Os08t0161900-01 3.2e-06 258_[+1]_730
Os03t0208500-02 3.2e-06 93_[+1]_895
Os03t0208500-01 3.2e-06 68_[+1]_920
Os11t0483000-00 4.2e-06 238_[+1]_750
Os08t0107100-02 4.2e-06 25_[+1]_963
Os08t0107100-01 4.2e-06 694_[+1]_294
Os06t0493100-01 4.2e-06 928_[+1]_60
Os05t0520600-01 4.2e-06 858_[+1]_130
Os04t0405300-01 4.2e-06 648_[+1]_340
Os03t0178100-00 4.2e-06 222_[+1]_766
Os01t0564300-01 4.2e-06 540_[+1]_448
Os08t0430000-01 5.9e-06 928_[+1]_60
Os06t0299300-01 5.9e-06 114_[+1]_874
Os03t0860100-01 5.9e-06 867_[+1]_121
Os02t0165100-01 5.9e-06 108_[+1]_880
Os07t0625500-01 7e-06 743_[+1]_245
Os03t0821200-00 7e-06 130_[+1]_858
Os02t0579300-00 7e-06 604_[+1]_384
Os01t0281000-01 7e-06 454_[+1]_534
Os09t0529400-01 8e-06 700_[+1]_288
Os03t0748500-01 9.1e-06 506_[+1]_482
Os02t0627700-00 9.1e-06 680_[+1]_308
Os06t0649000-01 9.1e-06 14_[+1]_974
Os11t0114600-01 1e-05 324_[+1]_664
Os01t0812000-03 1.3e-05 856_[+1]_132
Os01t0812000-02 1.3e-05 857_[+1]_131
Os01t0812000-01 1.3e-05 859_[+1]_129
Os06t0260000-01 1.3e-05 534_[+1]_454
Os03t0607700-01 1.3e-05 407_[+1]_581
Os03t0122300-02 1.3e-05 427_[+1]_561
Os03t0122300-01 1.3e-05 429_[+1]_559
Os01t0142500-01 1.5e-05 740_[+1]_248
Os09t0341600-01 1.5e-05 820_[+1]_168
Os06t0649000-02 1.5e-05 [+1]_988
Os02t0149800-01 1.5e-05 814_[+1]_174
Os01t0975000-01 1.8e-05 30_[+1]_958
Os01t0315800-02 1.8e-05 789_[+1]_199
Os11t0705200-01 2.1e-05 25_[+1]_963
Os07t0106200-02 2.1e-05 668_[+1]_320
Os06t0663900-04 2.1e-05 314_[+1]_674
Os06t0663900-02 2.1e-05 35_[+1]_953
Os06t0663900-01 2.1e-05 38_[+1]_950
Os03t0437200-01 2.1e-05 78_[+1]_910
Os02t0624300-01 2.1e-05 830_[+1]_158
Os09t0413100-01 2.4e-05 709_[+1]_279
Os08t0430000-02 2.4e-05 241_[+1]_747
Os08t0143900-01 2.4e-05 970_[+1]_18
Os06t0712400-01 2.4e-05 939_[+1]_49
Os02t0200300-02 2.8e-05 150_[+1]_838
Os02t0200300-01 2.8e-05 219_[+1]_769
Os02t0829200-01 3.6e-05 8_[+1]_980
Os07t0675400-01 4e-05 574_[+1]_414
Os08t0193100-01 4.5e-05 715_[+1]_273
Os11t0205500-02 4.5e-05 971_[+1]_17
Os11t0205500-01 4.5e-05 971_[+1]_17
Os08t0448000-01 4.5e-05 148_[+1]_840
Os06t0712300-01 4.5e-05 821_[+1]_167
Os06t0593800-01 4.5e-05 961_[+1]_27
Os01t0700000-02 4.5e-05 792_[+1]_196
Os01t0700000-01 4.5e-05 824_[+1]_164
Os07t0461600-03 5.1e-05 127_[+1]_861
Os04t0488100-01 5.1e-05 758_[+1]_230
Os12t0594600-01 5.7e-05 585_[+1]_403
Os07t0686500-01 5.7e-05 908_[+1]_80
Os02t0573200-01 5.7e-05 838_[+1]_150
Os02t0735200-03 6.3e-05 337_[+1]_651
Os02t0735200-02 6.3e-05 303_[+1]_685
Os02t0735200-01 6.3e-05 487_[+1]_501
Os02t0680700-01 6.3e-05 307_[+1]_681
Os01t0315800-01 6.3e-05 873_[+1]_115
Os07t0268000-00 6.9e-05 530_[+1]_458
Os05t0113000-01 6.9e-05 744_[+1]_244
Os04t0668600-01 6.9e-05 678_[+1]_310
Os11t0114600-02 7.6e-05 49_[+1]_939
Os09t0299200-01 7.6e-05 796_[+1]_192
Os06t0320300-02 7.6e-05 112_[+1]_876
Os06t0320300-01 7.6e-05 221_[+1]_767
Os04t0506900-02 7.6e-05 267_[+1]_721
Os04t0506900-01 7.6e-05 763_[+1]_225
Os02t0744700-01 7.6e-05 926_[+1]_62
Os01t0975000-02 7.6e-05 89_[+1]_899
Os10t0550400-01 9.2e-05 284_[+1]_704
Os10t0505500-01 9.2e-05 845_[+1]_143
Os02t0646500-01 9.2e-05 700_[+1]_288
Os02t0599200-01 9.2e-05 946_[+1]_42
Os09t0434100-01 0.0001 953_[+1]_35
Os10t0370000-02 0.0001 185_[+1]_803
Os10t0370000-01 0.0001 246_[+1]_742
Os10t0150300-01 0.0001 539_[+1]_449
Os07t0571100-01 0.00011 259_[+1]_729
Os06t0699600-01 0.00011 849_[+1]_139
Os05t0510700-01 0.00011 435_[+1]_553
Os04t0690300-01 0.00011 988_[+1]
Os03t0676400-01 0.00011 65_[+1]_923
Os02t0243300-01 0.00011 708_[+1]_280
Os12t0637300-01 0.00013 617_[+1]_371
Os07t0607400-01 0.00013 443_[+1]_545
Os03t0337500-00 0.00013 516_[+1]_472
Os01t0235700-02 0.00014 185_[+1]_803
Os01t0235700-01 0.00014 354_[+1]_634
Os03t0320100-01 0.00014 90_[+1]_898
Os03t0180800-01 0.00014 580_[+1]_408
Os07t0571100-03 0.00015 903_[+1]_85
Os02t0101700-01 0.00015 127_[+1]_861
Os11t0215100-01 0.00015 920_[+1]_68
Os09t0341500-01 0.00015 673_[+1]_315
Os07t0461600-02 0.00022 25_[+1]_963
Os07t0461600-01 0.00022 25_[+1]_963
Os11t0672600-01 0.00022 654_[+1]_334
Os10t0369600-01 0.00024 100_[+1]_888
Os03t0784100-00 0.00024 124_[+1]_864
Os02t0626600-00 0.00024 325_[+1]_663
Os10t0560200-01 0.00026 572_[+1]_416
Os10t0580900-03 0.00026 605_[+1]_383
Os10t0580900-02 0.00026 624_[+1]_364
Os10t0580900-01 0.00026 646_[+1]_342
Os03t0764600-01 0.00028 913_[+1]_75
Os06t0712400-02 0.00032 263_[+1]_725
Os01t0919800-01 0.00035 587_[+1]_401
Os08t0511400-01 0.00038 18_[+1]_970
Os06t0612300-01 0.00038 677_[+1]_311
Os02t0815700-01 0.00038 662_[+1]_326
Os02t0623400-00 0.00041 33_[+1]_955
Os05t0556400-01 0.00041 422_[+1]_566
Os02t0471500-02 0.00044 378_[+1]_610
Os02t0471500-01 0.00044 480_[+1]_508
Os06t0479200-02 0.00047 603_[+1]_385
Os06t0479200-01 0.00047 603_[+1]_385
Os07t0106200-03 0.00047 429_[+1]_559
Os07t0516900-03 0.00051 516_[+1]_472
Os06t0712300-02 0.00051 529_[+1]_459
Os05t0113000-02 0.00051 929_[+1]_59
Os03t0110400-01 0.00054 20_[+1]_968
Os02t0101700-02 0.00054 135_[+1]_853
Os06t0119600-01 0.00062 817_[+1]_171
Os08t0520500-01 0.00071 199_[+1]_789
Os03t0106200-01 0.00071 96_[+1]_892
Os11t0703100-01 0.00071 783_[+1]_205
Os08t0482600-01 0.00071 308_[+1]_680
Os12t0118700-01 0.00076 604_[+1]_384
Os08t0546700-01 0.00087 51_[+1]_937
Os07t0589000-01 0.00087 269_[+1]_719
Os04t0574700-01 0.00087 462_[+1]_526
Os07t0571100-02 0.00098 383_[+1]_605
Os02t0744700-02 0.001 83_[+1]_905
Os07t0516900-02 0.0012 487_[+1]_501
Os06t0663900-03 0.0013 608_[+1]_380
Os01t0868900-01 0.0013 314_[+1]_674
Os01t0289600-00 0.0019 540_[+1]_448
Os05t0427200-02 0.0023 287_[+1]_701
Os05t0427200-01 0.0023 477_[+1]_511
Os03t0110400-02 0.0028 602_[+1]_386
Os06t0299200-00 0.0028 975_[+1]_13
Os01t0868900-02 0.0039 221_[+1]_767
--------------------------------------------------------------------------------
--------------------------------------------------------------------------------
	Motif 1 in BLOCKS format
--------------------------------------------------------------------------------
BL MOTIF 1 width=12 seqs=186
Os12t0580500-01 ( 932) AAAAAAAAAAGA 1
Os08t0442000-01 ( 206) AAAAAAAAAAGA 1
Os08t0440500-01 ( 566) AAAAAAAAAAGA 1
Os06t0485100-03 ( 894) AAAGAAAAAAGA 1
Os06t0485100-02 ( 900) AAAGAAAAAAGA 1
Os06t0485100-01 ( 934) AAAGAAAAAAGA 1
Os03t0351300-00 ( 716) AAAAAAAAAAAA 1
Os03t0833300-04 ( 31) AAAAAAAAAATA 1
Os03t0833300-03 ( 615) AAAAAAAAAATA 1
Os03t0833300-02 ( 621) AAAAAAAAAATA 1
Os03t0833300-01 ( 709) AAAAAAAAAATA 1
Os11t0462100-02 ( 328) AAAGAAAAAAAA 1
Os11t0462100-01 ( 375) AAAGAAAAAAAA 1
Os10t0552400-01 ( 116) AAAGAAAAAAAA 1
Os10t0531700-00 ( 608) AAAAAAAAAATA 1
Os10t0508100-01 ( 779) AAAGAAAAAAAA 1
Os10t0432300-02 ( 720) AAAAAAAAAATA 1
Os10t0432300-01 ( 720) AAAAAAAAAATA 1
Os08t0398000-01 ( 725) AAAGAAAAAAAA 1
Os07t0625400-01 ( 613) AAAAAAAAAACA 1
Os03t0741100-01 ( 151) AAAGAAAAAAAA 1
Os03t0274300-01 ( 410) AAAGAAAAAAAA 1
Os02t0471500-03 ( 112) AAAGAAAAAAAA 1
Os01t0150900-01 ( 245) AAAAAAAAAATA 1
Os07t0516900-01 ( 882) AAAGAAAAAACA 1
Os02t0174000-00 ( 685) AAAAAAAAAGGA 1
Os11t0158400-01 ( 853) AAAGAAAAAGGA 1
Os09t0345000-02 ( 873) AAAGAAAAAGGA 1
Os09t0345000-01 ( 972) AAAGAAAAAGGA 1
Os07t0438500-01 ( 173) AAAAAAAAAGAA 1
Os05t0114700-02 ( 202) AAAAAAAAAGAA 1
Os10t0112100-01 ( 472) AGAAAAAAAAGA 1
Os08t0161900-01 ( 259) AAAAAAAAAGAA 1
Os03t0208500-02 ( 94) AAAAAAAAAGAA 1
Os03t0208500-01 ( 69) AAAAAAAAAGAA 1
Os11t0483000-00 ( 239) AAAGAAAAAGAA 1
Os08t0107100-02 ( 26) AAAAAAAAAGCA 1
Os08t0107100-01 ( 695) AAAAAAAAAGCA 1
Os06t0493100-01 ( 929) AAAAAAAAAGCA 1
Os05t0520600-01 ( 859) AAAAAAAAAGCA 1
Os04t0405300-01 ( 649) AAAAAAAAAGTA 1
Os03t0178100-00 ( 223) AAAAAAAAAGTA 1
Os01t0564300-01 ( 541) AAAAAAAAAGTA 1
Os08t0430000-01 ( 929) AGAGAAAAAAAA 1
Os06t0299300-01 ( 115) AAAAAAAGAAAA 1
Os03t0860100-01 ( 868) AGAGAAAAAAAA 1
Os02t0165100-01 ( 109) AGAAAAAAAATA 1
Os07t0625500-01 ( 744) AAAAAAAGAATA 1
Os03t0821200-00 ( 131) AAAAAAAGAACA 1
Os02t0579300-00 ( 605) AAAGAAAGAAAA 1
Os01t0281000-01 ( 455) AAAAAAAGAACA 1
Os09t0529400-01 ( 701) AAAGAAAGAGGA 1
Os03t0748500-01 ( 507) AGAAAAAAAGTA 1
Os02t0627700-00 ( 681) AAACAAAAAAGA 1
Os06t0649000-01 ( 15) AAAAAAAGAGAA 1
Os11t0114600-01 ( 325) AAAAAGAAAAAA 1
Os01t0812000-03 ( 857) AAATAAAAAAGA 1
Os01t0812000-02 ( 858) AAATAAAAAAGA 1
Os01t0812000-01 ( 860) AAATAAAAAAGA 1
Os06t0260000-01 ( 535) AAAAAAAAATGA 1
Os03t0607700-01 ( 408) AAAAAGAAAATA 1
Os03t0122300-02 ( 428) AAAAAGAAAATA 1
Os03t0122300-01 ( 430) AAAAAGAAAATA 1
Os01t0142500-01 ( 741) AGAAAAAGAATA 1
Os09t0341600-01 ( 821) AAACAAAAAACA 1
Os06t0649000-02 ( 1) AAAGAGAAAACA 1
Os02t0149800-01 ( 815) AAACAAAAAACA 1
Os01t0975000-01 ( 31) TAAAAAAAAATA 1
Os01t0315800-02 ( 790) AAAAAAAAACGA 1
Os11t0705200-01 ( 26) AAATAAAAAATA 1
Os07t0106200-02 ( 669) TAAGAAAAAATA 1
Os06t0663900-04 ( 315) AAAAAAAAATCA 1
Os06t0663900-02 ( 36) AAAAAAAAATTA 1
Os06t0663900-01 ( 39) AAAAAAAAATTA 1
Os03t0437200-01 ( 79) TAAGAAAAAACA 1
Os02t0624300-01 ( 831) AAAGAAAAACGA 1
Os09t0413100-01 ( 710) AAAAAGAAAGCA 1
Os08t0430000-02 ( 242) AAAAAGAGAAGA 1
Os08t0143900-01 ( 971) AAAAAAAAACAA 1
Os06t0712400-01 ( 940) AAAAAAAAACAA 1
Os02t0200300-02 ( 151) AAAGGAAAAACA 1
Os02t0200300-01 ( 220) AAAGGAAAAACA 1
Os02t0829200-01 ( 9) AGAGAAAAATGA 1
Os07t0675400-01 ( 575) GAAGAAAAAACA 1
Os08t0193100-01 ( 716) AAAAAATAAAAA 1
Os11t0205500-02 ( 972) AAAGAGAGAGGA 1
Os11t0205500-01 ( 972) AAAGAGAGAGGA 1
Os08t0448000-01 ( 149) TAAAAAAGAACA 1
Os06t0712300-01 ( 822) AGAAGAAAAAAA 1
Os06t0593800-01 ( 962) AGATAAAAAATA 1
Os01t0700000-02 ( 793) AGATAAAAAACA 1
Os01t0700000-01 ( 825) AGATAAAAAACA 1
Os07t0461600-03 ( 128) TAAGAAAGAACA 1
Os04t0488100-01 ( 759) AAAAAAGAAGCA 1
Os12t0594600-01 ( 586) AAAGAATAAATA 1
Os07t0686500-01 ( 909) GGAGAAAAAAGA 1
Os02t0573200-01 ( 839) AGAGAAAAACAA 1
Os02t0735200-03 ( 338) ATAGAAAAAAGA 1
Os02t0735200-02 ( 304) ATAGAAAAAAGA 1
Os02t0735200-01 ( 488) ATAGAAAAAAGA 1
Os02t0680700-01 ( 308) AAGGAAAAAAAA 1
Os01t0315800-01 ( 874) GGAAAAAAAAAA 1
Os07t0268000-00 ( 531) AGAGAGAGAAAA 1
Os05t0113000-01 ( 745) AGAGAGAGAAAA 1
Os04t0668600-01 ( 679) TAAAAGAAAAAA 1
Os11t0114600-02 ( 50) AAAAAATAAGCA 1
Os09t0299200-01 ( 797) ATAAAAAAAATA 1
Os06t0320300-02 ( 113) TAAAAAAAATGA 1
Os06t0320300-01 ( 222) TAAAAAAAATGA 1
Os04t0506900-02 ( 268) AAAGAAGGAACA 1
Os04t0506900-01 ( 764) AAAGAAGGAACA 1
Os02t0744700-01 ( 927) AAATAGAAAAAA 1
Os01t0975000-02 ( 90) ATAAAAAAAATA 1
Os10t0550400-01 ( 285) TAAAAAAAATAA 1
Os10t0505500-01 ( 846) AGAGAAGAAGAA 1
Os02t0646500-01 ( 701) TAATAAAAAAAA 1
Os02t0599200-01 ( 947) TAATAAAAAAAA 1
Os09t0434100-01 ( 954) AAACAAAAACAA 1
Os10t0370000-02 ( 186) TAATAAAAAACA 1
Os10t0370000-01 ( 247) TAATAAAAAACA 1
Os10t0150300-01 ( 540) AAAAAGGAAAAA 1
Os07t0571100-01 ( 260) AGAAGAAGAGGA 1
Os06t0699600-01 ( 850) AGAAGAAGAGGA 1
Os05t0510700-01 ( 436) AGGAAAAAAACA 1
Os04t0690300-01 ( 989) ACAAAAAAAAAA 1
Os03t0676400-01 ( 66) AAATAAGAAAGA 1
Os02t0243300-01 ( 709) GAAGAAAGAGAA 1
Os12t0637300-01 ( 618) ACAAAAAAAATA 1
Os07t0607400-01 ( 444) ACAAAAAAAATA 1
Os03t0337500-00 ( 517) TAAAAAAAACTA 1
Os01t0235700-02 ( 186) TGAAAGAAAACA 1
Os01t0235700-01 ( 355) TGAAAGAAAACA 1
Os03t0320100-01 ( 91) AGAAAATAAGCA 1
Os03t0180800-01 ( 581) TAAAAAGAAATA 1
Os07t0571100-03 ( 904) AGAAAGAAATCA 1
Os02t0101700-01 ( 128) TAAAAAAGATGA 1
Os11t0215100-01 ( 921) ATAAAAAGAACA 1
Os09t0341500-01 ( 674) AAGAAGAAAAGA 1
Os07t0461600-02 ( 26) AAAAAATAATTA 1
Os07t0461600-01 ( 26) AAAAAATAATTA 1
Os11t0672600-01 ( 655) AGATAAAAACAA 1
Os10t0369600-01 ( 101) AAAAGATAAACA 1
Os03t0784100-00 ( 125) AGAAAAAATATA 1
Os02t0626600-00 ( 326) AAAAGGAGAGAA 1
Os10t0560200-01 ( 573) AAAGGGAGAGAA 1
Os10t0580900-03 ( 606) AAAAAAAGTATA 1
Os10t0580900-02 ( 625) AAAAAAAGTATA 1
Os10t0580900-01 ( 647) AAAAAAAGTATA 1
Os03t0764600-01 ( 914) AGAGAGAGACGA 1
Os06t0712400-02 ( 264) AAAGAGAATAGA 1
Os01t0919800-01 ( 588) AAGCAAAGAAAA 1
Os08t0511400-01 ( 19) AAAGAAAGAGTT 1
Os06t0612300-01 ( 678) AAATAATGAATA 1
Os02t0815700-01 ( 663) AGAAGGAGAGAA 1
Os02t0623400-00 ( 34) AGACAAGGAGGA 1
Os05t0556400-01 ( 423) AACGAAAAAACA 1
Os02t0471500-02 ( 379) TAAAAAAAAATT 1
Os02t0471500-01 ( 481) TAAAAAAAAATT 1
Os06t0479200-02 ( 604) TGACAAAAATAA 1
Os06t0479200-01 ( 604) TGACAAAAATAA 1
Os07t0106200-03 ( 430) GAAAGGAAAATA 1
Os07t0516900-03 ( 517) TAACAAGAAGAA 1
Os06t0712300-02 ( 530) AGACAAGGAGTA 1
Os05t0113000-02 ( 930) AAGGAAAGACAA 1
Os03t0110400-01 ( 21) AGAGGAGGAGGA 1
Os02t0101700-02 ( 136) AGAGGATGAAGA 1
Os06t0119600-01 ( 818) AAATAATAATAA 1
Os08t0520500-01 ( 200) AGAAAAAAATTT 1
Os03t0106200-01 ( 97) TAACAATGAAGA 1
Os11t0703100-01 ( 784) TGGAAGAAAAGA 1
Os08t0482600-01 ( 309) AGATAAAAAACT 1
Os12t0118700-01 ( 605) AGAGAGGAACTA 1
Os08t0546700-01 ( 52) GGAAGAAAATTA 1
Os07t0589000-01 ( 270) TAATAGAAATTA 1
Os04t0574700-01 ( 463) AAACTAAAAGAA 1
Os07t0571100-02 ( 384) GAAGAGGGAGGA 1
Os02t0744700-02 ( 84) TGAGAACAAGGA 1
Os07t0516900-02 ( 488) AAACAGCAAAAA 1
Os06t0663900-03 ( 609) GAGAAGAGAGGA 1
Os01t0868900-01 ( 315) TAGAAATAAGAA 1
Os01t0289600-00 ( 541) GGAGGAGGAGAA 1
Os05t0427200-02 ( 288) GAACGATAAGAA 1
Os05t0427200-01 ( 478) GAACGATAAGAA 1
Os03t0110400-02 ( 603) GGAGGAGAACCA 1
Os06t0299200-00 ( 976) TGGCGAAGAAGA 1
Os01t0868900-02 ( 222) ATAATAAGATGA 1
//
--------------------------------------------------------------------------------
--------------------------------------------------------------------------------
	Motif 1 position-specific scoring matrix
--------------------------------------------------------------------------------
log-odds matrix: alength= 4 w= 12 n= 183954 bayes= 9.94837 E= 8.7e-051
140 -1418 -162 -89
128 -375 22 -294
168 -534 -204 -1418
79 -134 63 -158
160 -1418 -104 -475
151 -1418 -30 -1418
150 -434 -130 -194
138 -1418 22 -1418
172 -1418 -1418 -343
99 -176 32 -150
3 -13 32 -19
172 -1418 -1418 -343
--------------------------------------------------------------------------------
--------------------------------------------------------------------------------
	Motif 1 position-specific probability matrix
--------------------------------------------------------------------------------
letter-probability matrix: alength= 4 w= 12 nsites= 186 E= 8.7e-051
0.779570 0.000000 0.064516 0.155914
0.715054 0.016129 0.231183 0.037634
0.946237 0.005376 0.048387 0.000000
0.510753 0.086022 0.306452 0.096774
0.892473 0.000000 0.096774 0.010753
0.838710 0.000000 0.161290 0.000000
0.833333 0.010753 0.080645 0.075269
0.768817 0.000000 0.231183 0.000000
0.973118 0.000000 0.000000 0.026882
0.586022 0.064516 0.247312 0.102151
0.301075 0.198925 0.247312 0.252688
0.973118 0.000000 0.000000 0.026882
--------------------------------------------------------------------------------
--------------------------------------------------------------------------------
	Motif 1 regular expression
--------------------------------------------------------------------------------
A[AG]A[AG]AAA[AG]A[AG][ATG]A
--------------------------------------------------------------------------------
Time 975.37 secs.
********************************************************************************
********************************************************************************
MOTIF 2 MEME	width = 12 sites = 186 llr = 1492 E-value = 1.3e-047
********************************************************************************
--------------------------------------------------------------------------------
	Motif 2 Description
--------------------------------------------------------------------------------
Simplified A ::::::::::::
pos.-specific C 762863871867
probability G ::1:::::2::1
matrix T 337247237243
bits 2.3
2.1
1.9
1.6
Relative 1.4 * *
Entropy 1.2 * * * *
(11.6 bits) 0.9 ** * ** ***
0.7 ************
0.5 ************
0.2 ************
0.0 ------------
Multilevel CCTCCTCCTCCC
consensus TT TCTT TT
sequence
--------------------------------------------------------------------------------
--------------------------------------------------------------------------------
	Motif 2 sites sorted by position p-value
--------------------------------------------------------------------------------
Sequence name Start P-value Site
------------- ----- --------- ------------
Os08t0440500-01 941 2.68e-08 CACGGAGACT CCTCCTCCTCCC CCCGTCCCCG
Os08t0107100-01 370 2.68e-08 TTCTTCCTCC CCTCCTCCTCCC TTCTCTCTTT
Os02t0149800-01 981 6.24e-08 TCTTCTTCCT CCTCCTCCTCTC TCTCTCTC
Os07t0461600-02 984 1.54e-07 AGGCTCCCTC CTTCCTCCTCCC TCCTC
Os07t0461600-01 984 1.54e-07 AGGCTCCCTC CTTCCTCCTCCC TCCTC
Os01t0235700-01 84 1.89e-07 TCACGCGTTG TCTCCTCCTCCC CTTCCCCTTC
Os01t0235700-02 824 2.43e-07 AAGTCGCCTT CCTCCTCCGCCC CCGAAATCCC
Os11t0114600-02 143 2.43e-07 ACCAACCTTT CCTCCTCTTCCC TCTGCACATC
Os11t0114600-01 984 2.43e-07 ACCAACCTTT CCTCCTCTTCCC TCTGC
Os04t0488100-01 987 2.99e-07 TCCTCTTCTT CCTCCTCCTCCT CT
Os06t0649000-02 968 2.99e-07 GCCTTCTTCT CCTCCTCCTCCT GTTCTTGATT
Os05t0113000-01 877 2.99e-07 TCAGATAACA CCCCCTCCTCCC CCGCCGCTCG
Os02t0646500-01 99 2.99e-07 CTCGCCACGG CCTCCTCCTCCT ACTTGACGAT
Os11t0462100-02 975 3.73e-07 TTCTTGTTCT CCTCCCCCTCTC CTAACCCCTG
Os01t0281000-01 653 4.83e-07 TATGGACGCC CTTCCTCCTCTC GCTTTGGCTC
Os11t0483000-00 833 6.23e-07 GACTAGGCCC CTTCCCCCTCCC TCCTCATCAG
Os10t0552400-01 867 6.23e-07 TTGCCTTCTT CTTCTTCCTCCC GGTCGCATAT
Os03t0178100-00 926 6.23e-07 CGTTCCATGG CCGCCTCCTCCC TCCTCCGCAC
Os02t0829200-01 357 6.23e-07 CTCCCTTCCC CTTCCCCCTCCC CCTCCGTCGC
Os10t0508100-01 971 8.24e-07 ATTCATCTCT TCTCCCCCTCCC CTCCCCTCTC
Os08t0107100-02 887 8.24e-07 TCCTCGCCCT CCTCCTCTTCTC CCTCCTCTCC
Os03t0351300-00 414 1.09e-06 AGCACCACGT CCTCCTCCTCTT CCGCCCAGAT
Os02t0471500-02 784 1.09e-06 ACTTGCCCTT TTTCCTCCTCCC CAGATTCGCC
Os02t0471500-01 886 1.09e-06 ACTTGCCCTT TTTCCTCCTCCC CAGATTCGCC
Os10t0432300-02 954 1.28e-06 CCGCGACCCG CCTCCCCCTCCT CCGTATAAAT
Os10t0432300-01 954 1.28e-06 CCGCGACCCG CCTCCCCCTCCT CCGTATAAAT
Os07t0686500-01 664 1.63e-06 TCGCCGGCGA CCTCCTCCTCCG GCCAGCTCCC
Os10t0370000-02 988 1.63e-06 AAAAACCTCG TCTCCTCCTCCT C
Os05t0520600-01 975 1.63e-06 CCTTTAAATA CCTCTCCCTCTC GTCTCCTCTC
Os03t0741100-01 801 1.63e-06 CATCCCAACC CCTCCTCCTCCG AATAATAACT
Os03t0110400-02 145 1.94e-06 CGGCCACCGG CCTCCTCTTCCT CCGCGCTCGC
Os03t0784100-00 977 2.26e-06 GCGCAAAACC CCTCCTCCCCTC CCCTCGCCGG
Os11t0703100-01 951 3.44e-06 ATGGACGTCT CCTCTTCCTCTT CGTATATATA
Os07t0516900-01 988 4.07e-06 CGCCGCGGCG CCGCCTCTTCCC T
Os03t0833300-04 327 4.07e-06 CATCCCATCC CCCCTCCCTCCC CTTCTTCTGC
Os03t0833300-03 911 4.07e-06 CATCCCATCC CCCCTCCCTCCC CTTCTTCTGC
Os03t0833300-02 917 4.07e-06 CATCCCATCC CCCCTCCCTCCC CTTCTTCTGC
Os06t0712300-01 939 4.07e-06 GGAACGTCTC CTTCCTCCTCTT GCTATAAGCT
Os06t0663900-03 290 4.07e-06 AACCAGATGA TCTCCTCTTCTC TTCTCCAAGA
Os06t0663900-02 795 4.07e-06 AACCAGATGA TCTCCTCTTCTC TTCTCCAAGA
Os06t0663900-01 798 4.07e-06 AACCAGATGA TCTCCTCTTCTC TTCTCCAAGA
Os03t0764600-01 46 4.80e-06 CCGTCAAAAA TCCCCTCCTCTC AAAAACCAAT
Os08t0546700-01 823 5.65e-06 CAGCCTCGCA TCCCCCCCTCCC CCACTCGCCG
Os03t0833300-01 212 5.65e-06 GTTGAATGCT TCTCCCCCTCCT ACGTAAATTG
Os03t0337500-00 803 5.65e-06 GTACGACTAA CCCCCTCCCCCC GAACACATTA
Os06t0649000-01 920 6.35e-06 GGCTAAGATG CTTCCTCCTCCG AGCCAGTCAG
Os04t0574700-01 673 7.06e-06 CTGTTGACGG CCTCTTCCTTTC ACAGATCATA
Os03t0821200-00 879 8.16e-06 GCCAAGGCCA CCTCTCCTTCTC CTAGAAATCT
Os07t0571100-03 644 9.56e-06 GATCTTGCTT CCTCTCCCTCTT TTGTGGTTCC
Os11t0705200-01 930 9.56e-06 AGTTGCGTCG CGTCTTCCTCCC CGCCGCCGCC
Os09t0345000-02 955 9.56e-06 GGAGCTGAAG CCGCCTCCCCCC AAAAATCCCT
Os08t0398000-01 988 9.56e-06 CCAACGCCCC CTTCTTCTTCTC C
Os08t0430000-01 812 1.11e-05 GCAAAACCAG CCTCCACCTCTC TCATCCCCAA
Os08t0511400-01 926 1.11e-05 TAACCCCCTT CTCCTTCCTCTC GCTACCAACC
Os06t0612300-01 299 1.11e-05 TGCCATCTAG TCTCTTCTTCTC TGTGATTCTC
Os06t0493100-01 82 1.11e-05 TTCATCCTTT TCTTCTCCTCTC CCTTACCATT
Os05t0114700-02 953 1.52e-05 TGCTTGTCCT CTTCCTCCACCC TCTATATATA
Os06t0320300-02 972 1.52e-05 AAGCAAGCTA CCTCTCTCTCTC TCTCTCTCTC
Os03t0676400-01 114 1.52e-05 ATCATTCACA CCCCCCCCCCCC CCACCCCCCC
Os03t0607700-01 944 1.52e-05 TGTGCCCTTC CCTCTCTCTCTC TCTTCTTATC
Os03t0122300-02 918 1.52e-05 CCTGACTCGA CTTCCTCTCCCC GCCTGACTAC
Os03t0122300-01 920 1.52e-05 CCTGACTCGA CTTCCTCTCCCC GCCTGACTAC
Os02t0165100-01 963 1.52e-05 TCCTCCTGCT CCTCTTCTTCTT GTTCTTCTTC
Os12t0580500-01 415 1.73e-05 GCGTCCATCC CTTCCCTCTCTC ATCCCTTCAA
Os07t0625500-01 955 1.73e-05 CTCCGACTCT CCGCCTCCTCCG CGCTATAAAA
Os06t0485100-03 211 1.73e-05 CATCTTCTTC CTTCATCCTCCC ATATTCCTTT
Os06t0485100-02 217 1.73e-05 CATCTTCTTC CTTCATCCTCCC ATATTCCTTT
Os06t0485100-01 251 1.73e-05 CATCTTCTTC CTTCATCCTCCC ATATTCCTTT
Os02t0623400-00 830 1.73e-05 CTCACAGTGT CCCTTTCCTCCC TTTCACCTAA
Os09t0529400-01 620 1.73e-05 CGCCGGACCT CCTCTCCCGCCT CGCCCCGGTG
Os02t0624300-01 981 1.73e-05 ACCCCGCCGC TTCCCCCCTCCC ATTCCGCA
Os12t0594600-01 955 1.93e-05 TACTCCCTTC CTTCTTCCGCCT ATATATCGTT
Os01t0315800-01 979 2.19e-05 TAAACACACC TCTCCCCTTCCT TTCCCTCGCC
Os10t0580900-03 986 2.74e-05 CCCATCCCAT CCTCTTCTCCTC CGC
Os10t0112100-01 217 2.74e-05 GGTGGTTCTC CCCTCTCCTCCT AGGGGGTCTT
Os06t0260000-01 955 2.74e-05 TCCTTTTTTT CTTTTCCCTCCC CTTTTAAATT
Os02t0744700-01 751 2.74e-05 CCTTCTGGCA CCTTCTCCCCTC TGCCTGACAC
Os05t0427200-02 723 3.13e-05 CCAGCATGAG CTTCCCTCTCCT CACACGAAGC
Os05t0427200-01 913 3.13e-05 CCAGCATGAG CTTCCCTCTCCT CACACGAAGC
Os06t0320300-01 834 3.13e-05 TCCCTGTTCT TCTCTCCCTCTT GAATCCCCCA
Os04t0506900-02 768 3.13e-05 TCCGTTAGAT CTTCCTCTTTTC ATTTCTTCTC
Os02t0735200-03 973 3.13e-05 TGCCAACTTG TTTCTTCCTTCC GGTCGTCGTC
Os02t0735200-02 939 3.13e-05 TGCCAACTTG TTTCTTCCTTCC GGTCGTCGTC
Os08t0143900-01 939 3.60e-05 TACGTCTCCG TTTCCTTTTCCC GTATGAGTAA
Os07t0675400-01 785 3.60e-05 CTCTCTTTCC CTTTCTCCGCTC TCTTTCTACT
Os04t0690300-01 409 3.60e-05 CCTTCTGCTG CCCTCCCCTCTC TCTCTTTCGT
Os02t0680700-01 988 3.60e-05 CAGCGCACGC CGTCCCCTTCCC C
Os07t0461600-03 63 4.07e-05 GCTATTTGAG CTTCTCTCTCTC TCTCTCTCTC
Os07t0438500-01 602 4.07e-05 AATAGCTTCC CCGCTTCTGCCC TCCTAAGTTC
Os03t0748500-01 466 4.07e-05 ATTGAGCCAA TTTCCTTCTCCT CGTTCTCAAG
Os10t0580900-02 964 4.07e-05 ACCACCACCA TCTTCTCTTCTC TTCTCTTCTC
Os10t0580900-01 986 4.07e-05 ACCACCACCA TCTTCTCTTCTC TTC
Os07t0607400-01 887 4.07e-05 CCTTTCTTCT CTTCTTCTTCTT CTTCTTCTTC
Os10t0505500-01 3 4.58e-05 CT CCTCCTGCTTCC CGCCGCGGGC
Os07t0625400-01 796 4.58e-05 TAGCCCACGA CCTTCTCCTCTG GGCCGTACCC
Os01t0919800-01 624 4.58e-05 ACACACACAC TCTCTCTCTCTC TCTCTCTCTC
Os01t0700000-02 963 4.58e-05 AAGAGCCGAT CCCCCTCCCTCC ACATCGAATC
Os06t0699600-01 984 5.13e-05 ACATTGGCTG CCTCTTCTTTCT CTGAT
Os10t0531700-00 146 5.67e-05 CTGCATCTTA CTCCCTCCGTCC AAGAAAAACT
Os09t0345000-01 307 5.67e-05 ATTTTCTCAA TCCCCTTCTCCT CAAACACACC
Os06t0712300-02 158 5.67e-05 TACAGATATA CTCCCTCCGTCC CTAAATATTT
Os06t0593800-01 165 5.67e-05 TTGGAGCATA CTCCCTCCGTCC AAAAAAAACC
Os06t0299300-01 719 5.67e-05 AGATGATAAG CCTCCTCCTCAC TAATCCTAGA
Os02t0243300-01 126 5.67e-05 TGATTAGCTA CTCCCTCCGTCC CATAAAAACC
Os05t0510700-01 482 6.26e-05 TAGGAAAAAA TCTCCTCTGCTT TTCCAATGTC
Os07t0571100-02 848 7.80e-05 CTTGGTTTTT TCTCCCCTTTTC TTATCTTTTT
Os02t0573200-01 823 7.80e-05 TCAATCCTGA TTTCTTTTTCCC ACTGAGAGAA
Os04t0405300-01 56 7.80e-05 GCTGATTCCT CCATCCCCTCCC CCAGCTGGCA
Os03t0437200-01 953 8.67e-05 CGGTTTGATT TCTCTCCATCCC TAACTATATA
Os10t0370000-01 930 9.71e-05 CCCCCAGTGT CCCCTTCCCTCC TTGTTTGTTT
Os08t0448000-01 896 9.71e-05 GTGATCTGGT CTTCGTCCTCCT CAAGAAGTCA
Os01t0868900-01 56 9.71e-05 GGGCGAGACA CCACCTCTCCCC CTAAGAACAT
Os11t0205500-02 538 1.09e-04 TTCTATCGCC TCGCCTCCGCTT CTTGATTTTT
Os11t0205500-01 538 1.09e-04 TTCTATCGCC TCGCCTCCGCTT CTTGATTTTT
Os10t0369600-01 24 1.09e-04 GTCACATGGT TCCCTTTTTCCC CTAATTTGGT
Os02t0599200-01 444 1.09e-04 TTTTTGGTAG CCTTTTCCTTCT ATGTTGTGGT
Os01t0700000-01 459 1.20e-04 TTTCAATCAC TTTTTTCCTCCT ATAATTGTTT
Os06t0712400-02 819 1.31e-04 CTCTCATGAG TCTTCTGCTCCC AACCAAGCTG
Os04t0506900-01 835 1.31e-04 GTTAATTACT CCCCCACTTCTC ATCATCCCAT
Os03t0110400-01 965 1.44e-04 ATCCCCTACC CCACCTTCTTCC CCGATCCCCT
Os09t0341600-01 684 1.44e-04 GAAAGCAGCT CCTTTTTTTCTC CTATGGACTC
Os07t0516900-02 82 1.58e-04 AGCAGGTGAT CTTCTTTCTCTG ATGTTAGATT
Os11t0462100-01 136 1.58e-04 CAAGAAAAAT GTTCCTCCTCCT AATAGTAGCC
Os07t0106200-03 107 1.58e-04 ATTGAAGACG CCTTTTTCTCTT TATTTTTTTT
Os05t0556400-01 705 1.73e-04 GGGTCGTGGG CCGCTTTTGCCC GTTTTGCACT
Os02t0626600-00 901 1.73e-04 CCTTCCACTC CCTCCATTTCTC TCCAGGAAGA
Os11t0158400-01 481 1.92e-04 TTTCAGCCAG TTTTTTCTTCTC TGGATCACTA
Os08t0161900-01 639 1.92e-04 TTTATGGTTG TCACTCCTTCCC TTGATCAAGA
Os01t0150900-01 703 1.92e-04 AACCATTCAT TCTCCCTCTTCT ATTTAATACT
Os07t0571100-01 851 2.11e-04 ACCGCCCTCG CCGCCCCAGCCC AGCGGCGGCG
Os02t0627700-00 421 2.11e-04 TTGTGGCTGG CCTTTCCTTCTT ATGGCTGAGG
Os03t0208500-01 980 2.11e-04 CCTGACCCAT CCATTTCTTCCC ACTCGCTCG
Os01t0315800-02 100 2.11e-04 AGATCTACCA CCTCGCCTGCCC CGCTAGCCCC
Os08t0430000-02 275 2.31e-04 TTGTTCTCCA TCACCTCCACCC ACTCCATTGC
Os02t0200300-02 272 2.31e-04 CAACTAACAA CCTCATCTTTTC GGCTGTGCTT
Os02t0200300-01 341 2.31e-04 CAACTAACAA CCTCATCTTTTC GGCTGTGCTT
Os04t0668600-01 962 2.31e-04 CTCCATTCCG TCTCCCCCGTTT CTGCAGCTGC
Os12t0118700-01 556 2.78e-04 TTGTTGCGGT CGTCTTTCGCTC TATCTTCCTT
Os10t0150300-01 862 2.78e-04 TACTCTGTAC CTTTCACCGCCC GCAGATCAAG
Os01t0975000-02 16 2.78e-04 TAGTATAAAA TCGCCCTCCCCC AGGGTGGCAA
Os01t0975000-01 71 2.78e-04 TAGTATAAAA TCGCCCTCCCCC AGGGTGGCAA
Os01t0564300-01 215 2.78e-04 TTGGAGTTGT CGTCCCTCGCTC GCTTGCATCA
Os08t0193100-01 113 3.01e-04 TACTTACGTA CTCCCTCCGTTT CAAAAAAAAA
Os10t0560200-01 141 3.01e-04 AGTGCATGTA CTCCCTCCGTTT CGAAATGTTT
Os03t0106200-01 988 3.01e-04 TTAGTTAGTG TTGCCTTCGCTC C
Os01t0812000-03 546 3.01e-04 ACTTATACTT TCTCTTTTTTTC ACGTGTATAT
Os01t0812000-02 547 3.01e-04 ACTTATACTT TCTCTTTTTTTC ACGTGTATAT
Os01t0812000-01 549 3.01e-04 ACTTATACTT TCTCTTTTTTTC ACGTGTATAT
Os03t0320100-01 833 3.01e-04 ACATCCAGAG CCCTTTCCGCTT TATTATATTT
Os03t0860100-01 723 3.27e-04 CCTCTTCTCA TGTTTTCCTCTC CATATGTCTA
Os02t0815700-01 529 3.27e-04 GCTTCGGGGG CGGCTTCCTCTT TGGTCCCTGC
Os01t0289600-00 191 3.27e-04 GAGGCCTGGC CCACCCCTCCTC CGGCTCTCCC
Os07t0268000-00 641 3.56e-04 ATTAAAAATA CTTCCTTAGCTC AAATAAATCC
Os01t0142500-01 378 4.20e-04 TCGATGAAAC CCTCTTGATCTC TACTTGTCAA
Os12t0637300-01 989 4.20e-04 TATCCTCCGT TTTCATCCCCTC
Os07t0516900-03 747 4.20e-04 GCTGTTACCA CTTCTTTTTTCT AGTCAATTTA
Os05t0113000-02 603 4.20e-04 TGAGCATCTC TTTCTACCTTCC AAACTTCAAT
Os06t0119600-01 205 4.58e-04 CTCCATGCAA CTTTTTTTTCCT CAAATGGTTG
Os02t0744700-02 213 4.58e-04 GACCCCATCA TTTCCCCTTTTT GAGCATGACC
Os09t0413100-01 245 4.98e-04 TTCCTCCTAG CTTTCTGTTCTC AACTGGACAT
Os03t0274300-01 556 4.98e-04 CGCTAATAAT CCTCCTCCCCTA AAACCCTCCA
Os02t0735200-01 93 4.98e-04 CCTCGCAATA TGCTTTCCTCCC ACGTAGAAAC
Os10t0550400-01 721 5.38e-04 TAAATTTGTC TCTTTTCTACCC TCAACCATCA
Os07t0589000-01 610 5.81e-04 CCACACAAGG TTCCCTCCATCC ATCCATCCAT
Os06t0479200-02 351 5.81e-04 ATTTTGGTCA TTTCTTCATCCG ATAAAACGAC
Os06t0479200-01 351 5.81e-04 ATTTTGGTCA TTTCTTCATCCG ATAAAACGAC
Os09t0299200-01 812 6.26e-04 AAAAATACTA CTACCCCCGTTC TAAAATATAA
Os02t0174000-00 499 6.26e-04 AAAAGAGAGC CCCTCTCATCTT TTGGCAAATT
Os01t0868900-02 204 6.74e-04 ACGTCGCTAA CCCCCATCGCCT GCTAGTATAA
Os08t0482600-01 891 7.26e-04 GGACAGGCTC CTGCTCCTGTCC AACTTAGCGG
Os11t0672600-01 16 7.84e-04 CAAGTCCTGG CTTCCGCTTTCC TTTTGTAATG
Os02t0101700-02 638 8.44e-04 CCAAGATGGC TCTCTTCCTATT TGTGTTCAAG
Os02t0101700-01 839 8.44e-04 CCAAGATGGC TCTCTTCCTATT TGTGTTCAAG
Os03t0180800-01 49 9.08e-04 TGGGTTTCTA CCGCTTTTGCCG CGTGAACGAC
Os02t0471500-03 299 9.08e-04 ATTACACCCG TTGCTTCTGCTT AGTACCATCA
Os06t0299200-00 304 9.79e-04 AATTTAAATT TTTCCTTATCCG TGGCGGTTCG
Os11t0215100-01 769 1.12e-03 GTCCTGTCAA CCTCTACCACCG CACATCTCAC
Os03t0208500-02 985 1.12e-03 TCCTAACCTC CCTCCTGAGTCC TGAC
Os09t0341500-01 974 1.37e-03 TTAGTACTAA TCTCTCTCGCGC GTGACCCTAA
Os08t0442000-01 244 1.47e-03 AATCGTTAAA TTTCGTCCTCGC GATATGCCGA
Os02t0579300-00 161 1.57e-03 CGGAACAGAG TCTTTTTCACCT GCAGGCAGCA
Os07t0106200-02 10 1.78e-03 AATTAGCAA TCTTCTTTTTCG GAGAAAAGTT
Os06t0712400-01 44 2.56e-03 CTACCTATGA TCTCTCCTATTT ACAACTAGAG
Os06t0663900-04 301 2.72e-03 AACTCAAGCA TCATCCTCTTTC TAAAAAAAAA
Os09t0434100-01 884 2.89e-03 GATCAAACGG GCGCCTGCCCCC ACGAACTAGA
Os08t0520500-01 899 4.69e-03 TATAACGAGG CTCCATTTTTTT CAACTGATCA
--------------------------------------------------------------------------------
--------------------------------------------------------------------------------
	Motif 2 block diagrams
--------------------------------------------------------------------------------
SEQUENCE NAME POSITION P-VALUE MOTIF DIAGRAM
------------- ---------------- -------------
Os08t0440500-01 2.7e-08 940_[+2]_48
Os08t0107100-01 2.7e-08 369_[+2]_619
Os02t0149800-01 6.2e-08 980_[+2]_8
Os07t0461600-02 1.5e-07 983_[+2]_5
Os07t0461600-01 1.5e-07 983_[+2]_5
Os01t0235700-01 1.9e-07 83_[+2]_905
Os01t0235700-02 2.4e-07 823_[+2]_165
Os11t0114600-02 2.4e-07 142_[+2]_846
Os11t0114600-01 2.4e-07 983_[+2]_5
Os04t0488100-01 3e-07 986_[+2]_2
Os06t0649000-02 3e-07 967_[+2]_21
Os05t0113000-01 3e-07 876_[+2]_112
Os02t0646500-01 3e-07 98_[+2]_890
Os11t0462100-02 3.7e-07 974_[+2]_14
Os01t0281000-01 4.8e-07 652_[+2]_336
Os11t0483000-00 6.2e-07 832_[+2]_156
Os10t0552400-01 6.2e-07 866_[+2]_122
Os03t0178100-00 6.2e-07 925_[+2]_63
Os02t0829200-01 6.2e-07 356_[+2]_632
Os10t0508100-01 8.2e-07 970_[+2]_18
Os08t0107100-02 8.2e-07 886_[+2]_102
Os03t0351300-00 1.1e-06 413_[+2]_575
Os02t0471500-02 1.1e-06 783_[+2]_205
Os02t0471500-01 1.1e-06 885_[+2]_103
Os10t0432300-02 1.3e-06 953_[+2]_35
Os10t0432300-01 1.3e-06 953_[+2]_35
Os07t0686500-01 1.6e-06 663_[+2]_325
Os10t0370000-02 1.6e-06 987_[+2]_1
Os05t0520600-01 1.6e-06 974_[+2]_14
Os03t0741100-01 1.6e-06 800_[+2]_188
Os03t0110400-02 1.9e-06 144_[+2]_844
Os03t0784100-00 2.3e-06 976_[+2]_12
Os11t0703100-01 3.4e-06 950_[+2]_38
Os07t0516900-01 4.1e-06 987_[+2]_1
Os03t0833300-04 4.1e-06 326_[+2]_662
Os03t0833300-03 4.1e-06 910_[+2]_78
Os03t0833300-02 4.1e-06 916_[+2]_72
Os06t0712300-01 4.1e-06 938_[+2]_50
Os06t0663900-03 4.1e-06 289_[+2]_699
Os06t0663900-02 4.1e-06 794_[+2]_194
Os06t0663900-01 4.1e-06 797_[+2]_191
Os03t0764600-01 4.8e-06 45_[+2]_943
Os08t0546700-01 5.6e-06 822_[+2]_166
Os03t0833300-01 5.6e-06 211_[+2]_777
Os03t0337500-00 5.6e-06 802_[+2]_186
Os06t0649000-01 6.3e-06 919_[+2]_69
Os04t0574700-01 7.1e-06 672_[+2]_316
Os03t0821200-00 8.2e-06 878_[+2]_110
Os07t0571100-03 9.6e-06 643_[+2]_345
Os11t0705200-01 9.6e-06 929_[+2]_59
Os09t0345000-02 9.6e-06 954_[+2]_34
Os08t0398000-01 9.6e-06 987_[+2]_1
Os08t0430000-01 1.1e-05 811_[+2]_177
Os08t0511400-01 1.1e-05 925_[+2]_63
Os06t0612300-01 1.1e-05 298_[+2]_690
Os06t0493100-01 1.1e-05 81_[+2]_907
Os05t0114700-02 1.5e-05 952_[+2]_36
Os06t0320300-02 1.5e-05 971_[+2]_17
Os03t0676400-01 1.5e-05 113_[+2]_875
Os03t0607700-01 1.5e-05 943_[+2]_45
Os03t0122300-02 1.5e-05 917_[+2]_71
Os03t0122300-01 1.5e-05 919_[+2]_69
Os02t0165100-01 1.5e-05 962_[+2]_26
Os12t0580500-01 1.7e-05 414_[+2]_574
Os07t0625500-01 1.7e-05 954_[+2]_34
Os06t0485100-03 1.7e-05 210_[+2]_778
Os06t0485100-02 1.7e-05 216_[+2]_772
Os06t0485100-01 1.7e-05 250_[+2]_738
Os02t0623400-00 1.7e-05 829_[+2]_159
Os09t0529400-01 1.7e-05 619_[+2]_369
Os02t0624300-01 1.7e-05 980_[+2]_8
Os12t0594600-01 1.9e-05 954_[+2]_34
Os01t0315800-01 2.2e-05 978_[+2]_10
Os10t0580900-03 2.7e-05 985_[+2]_3
Os10t0112100-01 2.7e-05 216_[+2]_772
Os06t0260000-01 2.7e-05 954_[+2]_34
Os02t0744700-01 2.7e-05 750_[+2]_238
Os05t0427200-02 3.1e-05 722_[+2]_266
Os05t0427200-01 3.1e-05 912_[+2]_76
Os06t0320300-01 3.1e-05 833_[+2]_155
Os04t0506900-02 3.1e-05 767_[+2]_221
Os02t0735200-03 3.1e-05 972_[+2]_16
Os02t0735200-02 3.1e-05 938_[+2]_50
Os08t0143900-01 3.6e-05 938_[+2]_50
Os07t0675400-01 3.6e-05 784_[+2]_204
Os04t0690300-01 3.6e-05 408_[+2]_580
Os02t0680700-01 3.6e-05 987_[+2]_1
Os07t0461600-03 4.1e-05 62_[+2]_926
Os07t0438500-01 4.1e-05 601_[+2]_387
Os03t0748500-01 4.1e-05 465_[+2]_523
Os10t0580900-02 4.1e-05 963_[+2]_25
Os10t0580900-01 4.1e-05 985_[+2]_3
Os07t0607400-01 4.1e-05 886_[+2]_102
Os10t0505500-01 4.6e-05 2_[+2]_986
Os07t0625400-01 4.6e-05 795_[+2]_193
Os01t0919800-01 4.6e-05 623_[+2]_365
Os01t0700000-02 4.6e-05 962_[+2]_26
Os06t0699600-01 5.1e-05 983_[+2]_5
Os10t0531700-00 5.7e-05 145_[+2]_843
Os09t0345000-01 5.7e-05 306_[+2]_682
Os06t0712300-02 5.7e-05 157_[+2]_831
Os06t0593800-01 5.7e-05 164_[+2]_824
Os06t0299300-01 5.7e-05 718_[+2]_270
Os02t0243300-01 5.7e-05 125_[+2]_863
Os05t0510700-01 6.3e-05 481_[+2]_507
Os07t0571100-02 7.8e-05 847_[+2]_141
Os02t0573200-01 7.8e-05 822_[+2]_166
Os04t0405300-01 7.8e-05 55_[+2]_933
Os03t0437200-01 8.7e-05 952_[+2]_36
Os10t0370000-01 9.7e-05 929_[+2]_59
Os08t0448000-01 9.7e-05 895_[+2]_93
Os01t0868900-01 9.7e-05 55_[+2]_933
Os11t0205500-02 0.00011 537_[+2]_451
Os11t0205500-01 0.00011 537_[+2]_451
Os10t0369600-01 0.00011 23_[+2]_965
Os02t0599200-01 0.00011 443_[+2]_545
Os01t0700000-01 0.00012 458_[+2]_530
Os06t0712400-02 0.00013 818_[+2]_170
Os04t0506900-01 0.00013 834_[+2]_154
Os03t0110400-01 0.00014 964_[+2]_24
Os09t0341600-01 0.00014 683_[+2]_305
Os07t0516900-02 0.00016 81_[+2]_907
Os11t0462100-01 0.00016 135_[+2]_853
Os07t0106200-03 0.00016 106_[+2]_882
Os05t0556400-01 0.00017 704_[+2]_284
Os02t0626600-00 0.00017 900_[+2]_88
Os11t0158400-01 0.00019 480_[+2]_508
Os08t0161900-01 0.00019 638_[+2]_350
Os01t0150900-01 0.00019 702_[+2]_286
Os07t0571100-01 0.00021 850_[+2]_138
Os02t0627700-00 0.00021 420_[+2]_568
Os03t0208500-01 0.00021 979_[+2]_9
Os01t0315800-02 0.00021 99_[+2]_889
Os08t0430000-02 0.00023 274_[+2]_714
Os02t0200300-02 0.00023 271_[+2]_717
Os02t0200300-01 0.00023 340_[+2]_648
Os04t0668600-01 0.00023 961_[+2]_27
Os12t0118700-01 0.00028 555_[+2]_433
Os10t0150300-01 0.00028 861_[+2]_127
Os01t0975000-02 0.00028 15_[+2]_973
Os01t0975000-01 0.00028 70_[+2]_918
Os01t0564300-01 0.00028 214_[+2]_774
Os08t0193100-01 0.0003 112_[+2]_876
Os10t0560200-01 0.0003 140_[+2]_848
Os03t0106200-01 0.0003 987_[+2]_1
Os01t0812000-03 0.0003 545_[+2]_443
Os01t0812000-02 0.0003 546_[+2]_442
Os01t0812000-01 0.0003 548_[+2]_440
Os03t0320100-01 0.0003 832_[+2]_156
Os03t0860100-01 0.00033 722_[+2]_266
Os02t0815700-01 0.00033 528_[+2]_460
Os01t0289600-00 0.00033 190_[+2]_798
Os07t0268000-00 0.00036 640_[+2]_348
Os01t0142500-01 0.00042 377_[+2]_611
Os12t0637300-01 0.00042 988_[+2]
Os07t0516900-03 0.00042 746_[+2]_242
Os05t0113000-02 0.00042 602_[+2]_386
Os06t0119600-01 0.00046 204_[+2]_784
Os02t0744700-02 0.00046 212_[+2]_776
Os09t0413100-01 0.0005 244_[+2]_744
Os03t0274300-01 0.0005 555_[+2]_433
Os02t0735200-01 0.0005 92_[+2]_896
Os10t0550400-01 0.00054 720_[+2]_268
Os07t0589000-01 0.00058 609_[+2]_379
Os06t0479200-02 0.00058 350_[+2]_638
Os06t0479200-01 0.00058 350_[+2]_638
Os09t0299200-01 0.00063 811_[+2]_177
Os02t0174000-00 0.00063 498_[+2]_490
Os01t0868900-02 0.00067 203_[+2]_785
Os08t0482600-01 0.00073 890_[+2]_98
Os11t0672600-01 0.00078 15_[+2]_973
Os02t0101700-02 0.00084 637_[+2]_351
Os02t0101700-01 0.00084 838_[+2]_150
Os03t0180800-01 0.00091 48_[+2]_940
Os02t0471500-03 0.00091 298_[+2]_690
Os06t0299200-00 0.00098 303_[+2]_685
Os11t0215100-01 0.0011 768_[+2]_220
Os03t0208500-02 0.0011 984_[+2]_4
Os09t0341500-01 0.0014 973_[+2]_15
Os08t0442000-01 0.0015 243_[+2]_745
Os02t0579300-00 0.0016 160_[+2]_828
Os07t0106200-02 0.0018 9_[+2]_979
Os06t0712400-01 0.0026 43_[+2]_945
Os06t0663900-04 0.0027 300_[+2]_688
Os09t0434100-01 0.0029 883_[+2]_105
Os08t0520500-01 0.0047 898_[+2]_90
--------------------------------------------------------------------------------
--------------------------------------------------------------------------------
	Motif 2 in BLOCKS format
--------------------------------------------------------------------------------
BL MOTIF 2 width=12 seqs=186
Os08t0440500-01 ( 941) CCTCCTCCTCCC 1
Os08t0107100-01 ( 370) CCTCCTCCTCCC 1
Os02t0149800-01 ( 981) CCTCCTCCTCTC 1
Os07t0461600-02 ( 984) CTTCCTCCTCCC 1
Os07t0461600-01 ( 984) CTTCCTCCTCCC 1
Os01t0235700-01 ( 84) TCTCCTCCTCCC 1
Os01t0235700-02 ( 824) CCTCCTCCGCCC 1
Os11t0114600-02 ( 143) CCTCCTCTTCCC 1
Os11t0114600-01 ( 984) CCTCCTCTTCCC 1
Os04t0488100-01 ( 987) CCTCCTCCTCCT 1
Os06t0649000-02 ( 968) CCTCCTCCTCCT 1
Os05t0113000-01 ( 877) CCCCCTCCTCCC 1
Os02t0646500-01 ( 99) CCTCCTCCTCCT 1
Os11t0462100-02 ( 975) CCTCCCCCTCTC 1
Os01t0281000-01 ( 653) CTTCCTCCTCTC 1
Os11t0483000-00 ( 833) CTTCCCCCTCCC 1
Os10t0552400-01 ( 867) CTTCTTCCTCCC 1
Os03t0178100-00 ( 926) CCGCCTCCTCCC 1
Os02t0829200-01 ( 357) CTTCCCCCTCCC 1
Os10t0508100-01 ( 971) TCTCCCCCTCCC 1
Os08t0107100-02 ( 887) CCTCCTCTTCTC 1
Os03t0351300-00 ( 414) CCTCCTCCTCTT 1
Os02t0471500-02 ( 784) TTTCCTCCTCCC 1
Os02t0471500-01 ( 886) TTTCCTCCTCCC 1
Os10t0432300-02 ( 954) CCTCCCCCTCCT 1
Os10t0432300-01 ( 954) CCTCCCCCTCCT 1
Os07t0686500-01 ( 664) CCTCCTCCTCCG 1
Os10t0370000-02 ( 988) TCTCCTCCTCCT 1
Os05t0520600-01 ( 975) CCTCTCCCTCTC 1
Os03t0741100-01 ( 801) CCTCCTCCTCCG 1
Os03t0110400-02 ( 145) CCTCCTCTTCCT 1
Os03t0784100-00 ( 977) CCTCCTCCCCTC 1
Os11t0703100-01 ( 951) CCTCTTCCTCTT 1
Os07t0516900-01 ( 988) CCGCCTCTTCCC 1
Os03t0833300-04 ( 327) CCCCTCCCTCCC 1
Os03t0833300-03 ( 911) CCCCTCCCTCCC 1
Os03t0833300-02 ( 917) CCCCTCCCTCCC 1
Os06t0712300-01 ( 939) CTTCCTCCTCTT 1
Os06t0663900-03 ( 290) TCTCCTCTTCTC 1
Os06t0663900-02 ( 795) TCTCCTCTTCTC 1
Os06t0663900-01 ( 798) TCTCCTCTTCTC 1
Os03t0764600-01 ( 46) TCCCCTCCTCTC 1
Os08t0546700-01 ( 823) TCCCCCCCTCCC 1
Os03t0833300-01 ( 212) TCTCCCCCTCCT 1
Os03t0337500-00 ( 803) CCCCCTCCCCCC 1
Os06t0649000-01 ( 920) CTTCCTCCTCCG 1
Os04t0574700-01 ( 673) CCTCTTCCTTTC 1
Os03t0821200-00 ( 879) CCTCTCCTTCTC 1
Os07t0571100-03 ( 644) CCTCTCCCTCTT 1
Os11t0705200-01 ( 930) CGTCTTCCTCCC 1
Os09t0345000-02 ( 955) CCGCCTCCCCCC 1
Os08t0398000-01 ( 988) CTTCTTCTTCTC 1
Os08t0430000-01 ( 812) CCTCCACCTCTC 1
Os08t0511400-01 ( 926) CTCCTTCCTCTC 1
Os06t0612300-01 ( 299) TCTCTTCTTCTC 1
Os06t0493100-01 ( 82) TCTTCTCCTCTC 1
Os05t0114700-02 ( 953) CTTCCTCCACCC 1
Os06t0320300-02 ( 972) CCTCTCTCTCTC 1
Os03t0676400-01 ( 114) CCCCCCCCCCCC 1
Os03t0607700-01 ( 944) CCTCTCTCTCTC 1
Os03t0122300-02 ( 918) CTTCCTCTCCCC 1
Os03t0122300-01 ( 920) CTTCCTCTCCCC 1
Os02t0165100-01 ( 963) CCTCTTCTTCTT 1
Os12t0580500-01 ( 415) CTTCCCTCTCTC 1
Os07t0625500-01 ( 955) CCGCCTCCTCCG 1
Os06t0485100-03 ( 211) CTTCATCCTCCC 1
Os06t0485100-02 ( 217) CTTCATCCTCCC 1
Os06t0485100-01 ( 251) CTTCATCCTCCC 1
Os02t0623400-00 ( 830) CCCTTTCCTCCC 1
Os09t0529400-01 ( 620) CCTCTCCCGCCT 1
Os02t0624300-01 ( 981) TTCCCCCCTCCC 1
Os12t0594600-01 ( 955) CTTCTTCCGCCT 1
Os01t0315800-01 ( 979) TCTCCCCTTCCT 1
Os10t0580900-03 ( 986) CCTCTTCTCCTC 1
Os10t0112100-01 ( 217) CCCTCTCCTCCT 1
Os06t0260000-01 ( 955) CTTTTCCCTCCC 1
Os02t0744700-01 ( 751) CCTTCTCCCCTC 1
Os05t0427200-02 ( 723) CTTCCCTCTCCT 1
Os05t0427200-01 ( 913) CTTCCCTCTCCT 1
Os06t0320300-01 ( 834) TCTCTCCCTCTT 1
Os04t0506900-02 ( 768) CTTCCTCTTTTC 1
Os02t0735200-03 ( 973) TTTCTTCCTTCC 1
Os02t0735200-02 ( 939) TTTCTTCCTTCC 1
Os08t0143900-01 ( 939) TTTCCTTTTCCC 1
Os07t0675400-01 ( 785) CTTTCTCCGCTC 1
Os04t0690300-01 ( 409) CCCTCCCCTCTC 1
Os02t0680700-01 ( 988) CGTCCCCTTCCC 1
Os07t0461600-03 ( 63) CTTCTCTCTCTC 1
Os07t0438500-01 ( 602) CCGCTTCTGCCC 1
Os03t0748500-01 ( 466) TTTCCTTCTCCT 1
Os10t0580900-02 ( 964) TCTTCTCTTCTC 1
Os10t0580900-01 ( 986) TCTTCTCTTCTC 1
Os07t0607400-01 ( 887) CTTCTTCTTCTT 1
Os10t0505500-01 ( 3) CCTCCTGCTTCC 1
Os07t0625400-01 ( 796) CCTTCTCCTCTG 1
Os01t0919800-01 ( 624) TCTCTCTCTCTC 1
Os01t0700000-02 ( 963) CCCCCTCCCTCC 1
Os06t0699600-01 ( 984) CCTCTTCTTTCT 1
Os10t0531700-00 ( 146) CTCCCTCCGTCC 1
Os09t0345000-01 ( 307) TCCCCTTCTCCT 1
Os06t0712300-02 ( 158) CTCCCTCCGTCC 1
Os06t0593800-01 ( 165) CTCCCTCCGTCC 1
Os06t0299300-01 ( 719) CCTCCTCCTCAC 1
Os02t0243300-01 ( 126) CTCCCTCCGTCC 1
Os05t0510700-01 ( 482) TCTCCTCTGCTT 1
Os07t0571100-02 ( 848) TCTCCCCTTTTC 1
Os02t0573200-01 ( 823) TTTCTTTTTCCC 1
Os04t0405300-01 ( 56) CCATCCCCTCCC 1
Os03t0437200-01 ( 953) TCTCTCCATCCC 1
Os10t0370000-01 ( 930) CCCCTTCCCTCC 1
Os08t0448000-01 ( 896) CTTCGTCCTCCT 1
Os01t0868900-01 ( 56) CCACCTCTCCCC 1
Os11t0205500-02 ( 538) TCGCCTCCGCTT 1
Os11t0205500-01 ( 538) TCGCCTCCGCTT 1
Os10t0369600-01 ( 24) TCCCTTTTTCCC 1
Os02t0599200-01 ( 444) CCTTTTCCTTCT 1
Os01t0700000-01 ( 459) TTTTTTCCTCCT 1
Os06t0712400-02 ( 819) TCTTCTGCTCCC 1
Os04t0506900-01 ( 835) CCCCCACTTCTC 1
Os03t0110400-01 ( 965) CCACCTTCTTCC 1
Os09t0341600-01 ( 684) CCTTTTTTTCTC 1
Os07t0516900-02 ( 82) CTTCTTTCTCTG 1
Os11t0462100-01 ( 136) GTTCCTCCTCCT 1
Os07t0106200-03 ( 107) CCTTTTTCTCTT 1
Os05t0556400-01 ( 705) CCGCTTTTGCCC 1
Os02t0626600-00 ( 901) CCTCCATTTCTC 1
Os11t0158400-01 ( 481) TTTTTTCTTCTC 1
Os08t0161900-01 ( 639) TCACTCCTTCCC 1
Os01t0150900-01 ( 703) TCTCCCTCTTCT 1
Os07t0571100-01 ( 851) CCGCCCCAGCCC 1
Os02t0627700-00 ( 421) CCTTTCCTTCTT 1
Os03t0208500-01 ( 980) CCATTTCTTCCC 1
Os01t0315800-02 ( 100) CCTCGCCTGCCC 1
Os08t0430000-02 ( 275) TCACCTCCACCC 1
Os02t0200300-02 ( 272) CCTCATCTTTTC 1
Os02t0200300-01 ( 341) CCTCATCTTTTC 1
Os04t0668600-01 ( 962) TCTCCCCCGTTT 1
Os12t0118700-01 ( 556) CGTCTTTCGCTC 1
Os10t0150300-01 ( 862) CTTTCACCGCCC 1
Os01t0975000-02 ( 16) TCGCCCTCCCCC 1
Os01t0975000-01 ( 71) TCGCCCTCCCCC 1
Os01t0564300-01 ( 215) CGTCCCTCGCTC 1
Os08t0193100-01 ( 113) CTCCCTCCGTTT 1
Os10t0560200-01 ( 141) CTCCCTCCGTTT 1
Os03t0106200-01 ( 988) TTGCCTTCGCTC 1
Os01t0812000-03 ( 546) TCTCTTTTTTTC 1
Os01t0812000-02 ( 547) TCTCTTTTTTTC 1
Os01t0812000-01 ( 549) TCTCTTTTTTTC 1
Os03t0320100-01 ( 833) CCCTTTCCGCTT 1
Os03t0860100-01 ( 723) TGTTTTCCTCTC 1
Os02t0815700-01 ( 529) CGGCTTCCTCTT 1
Os01t0289600-00 ( 191) CCACCCCTCCTC 1
Os07t0268000-00 ( 641) CTTCCTTAGCTC 1
Os01t0142500-01 ( 378) CCTCTTGATCTC 1
Os12t0637300-01 ( 989) TTTCATCCCCTC 1
Os07t0516900-03 ( 747) CTTCTTTTTTCT 1
Os05t0113000-02 ( 603) TTTCTACCTTCC 1
Os06t0119600-01 ( 205) CTTTTTTTTCCT 1
Os02t0744700-02 ( 213) TTTCCCCTTTTT 1
Os09t0413100-01 ( 245) CTTTCTGTTCTC 1
Os03t0274300-01 ( 556) CCTCCTCCCCTA 1
Os02t0735200-01 ( 93) TGCTTTCCTCCC 1
Os10t0550400-01 ( 721) TCTTTTCTACCC 1
Os07t0589000-01 ( 610) TTCCCTCCATCC 1
Os06t0479200-02 ( 351) TTTCTTCATCCG 1
Os06t0479200-01 ( 351) TTTCTTCATCCG 1
Os09t0299200-01 ( 812) CTACCCCCGTTC 1
Os02t0174000-00 ( 499) CCCTCTCATCTT 1
Os01t0868900-02 ( 204) CCCCCATCGCCT 1
Os08t0482600-01 ( 891) CTGCTCCTGTCC 1
Os11t0672600-01 ( 16) CTTCCGCTTTCC 1
Os02t0101700-02 ( 638) TCTCTTCCTATT 1
Os02t0101700-01 ( 839) TCTCTTCCTATT 1
Os03t0180800-01 ( 49) CCGCTTTTGCCG 1
Os02t0471500-03 ( 299) TTGCTTCTGCTT 1
Os06t0299200-00 ( 304) TTTCCTTATCCG 1
Os11t0215100-01 ( 769) CCTCTACCACCG 1
Os03t0208500-02 ( 985) CCTCCTGAGTCC 1
Os09t0341500-01 ( 974) TCTCTCTCGCGC 1
Os08t0442000-01 ( 244) TTTCGTCCTCGC 1
Os02t0579300-00 ( 161) TCTTTTTCACCT 1
Os07t0106200-02 ( 10) TCTTCTTTTTCG 1
Os06t0712400-01 ( 44) TCTCTCCTATTT 1
Os06t0663900-04 ( 301) TCATCCTCTTTC 1
Os09t0434100-01 ( 884) GCGCCTGCCCCC 1
Os08t0520500-01 ( 899) CTCCATTTTTTT 1
//
--------------------------------------------------------------------------------
--------------------------------------------------------------------------------
	Motif 2 position-specific scoring matrix
--------------------------------------------------------------------------------
log-odds matrix: alength= 4 w= 12 n= 183954 bayes= 9.94837 E= 1.3e-047
-1418 158 -421 23
-1418 152 -240 23
-260 -43 -112 127
-1418 194 -1418 -84
-297 143 -362 32
-297 24 -520 127
-1418 181 -262 -50
-260 158 -1418 6
-297 -125 -25 128
-477 187 -1418 -58
-577 139 -421 52
-577 160 -162 -10
--------------------------------------------------------------------------------
--------------------------------------------------------------------------------
	Motif 2 position-specific probability matrix
--------------------------------------------------------------------------------
letter-probability matrix: alength= 4 w= 12 nsites= 186 E= 1.3e-047
0.000000 0.650538 0.010753 0.338710
0.000000 0.623656 0.037634 0.338710
0.048387 0.161290 0.091398 0.698925
0.000000 0.838710 0.000000 0.161290
0.037634 0.586022 0.016129 0.360215
0.037634 0.258065 0.005376 0.698925
0.000000 0.763441 0.032258 0.204301
0.048387 0.650538 0.000000 0.301075
0.037634 0.091398 0.166667 0.704301
0.010753 0.795699 0.000000 0.193548
0.005376 0.569892 0.010753 0.413978
0.005376 0.661290 0.064516 0.268817
--------------------------------------------------------------------------------
--------------------------------------------------------------------------------
	Motif 2 regular expression
--------------------------------------------------------------------------------
[CT][CT]TC[CT][TC][CT][CT]TC[CT][CT]
--------------------------------------------------------------------------------
Time 1939.03 secs.
********************************************************************************
********************************************************************************
MOTIF 3 MEME	width = 12 sites = 186 llr = 1434 E-value = 2.6e-023
********************************************************************************
--------------------------------------------------------------------------------
	Motif 3 Description
--------------------------------------------------------------------------------
Simplified A 64:22221::::
pos.-specific C ::121::1:::1
probability G ::3::3:1::1:
matrix T 456775889a99
bits 2.3
2.1
1.9
1.6 *
Relative 1.4 **
Entropy 1.2 * ****
(11.1 bits) 0.9 ******
0.7 * * * ******
0.5 ************
0.2 ************
0.0 ------------
Multilevel ATTTTTTTTTTT
consensus TAG G
sequence
--------------------------------------------------------------------------------
--------------------------------------------------------------------------------
	Motif 3 sites sorted by position p-value
--------------------------------------------------------------------------------
Sequence name Start P-value Site
------------- ----- --------- ------------
Os07t0686500-01 951 3.45e-07 TTTCCACGAA ATTTTTTTTTTT TTTCTGTCTA
Os11t0215100-01 359 6.97e-07 TTTTTTATAT AATTTTTTTTTT ATAAAACACA
Os07t0516900-02 262 1.75e-06 GCTGTAATTC TTTTTTTTTTTT TGTTATAAGT
Os10t0505500-01 899 1.75e-06 ACAAAGCCTG AATTTGTTTTTT GGTACGAAAG
Os08t0161900-01 73 1.75e-06 CATGATACAC TTTTTTTTTTTT TTGGGGGGGG
Os06t0493100-01 365 1.75e-06 CCGATCTATG ATGTTTTTTTTT GAGAATTTTG
Os03t0337500-00 277 1.75e-06 GGAGCGTTCC TTTTTTTTTTTT TTTTTTGCTT
Os03t0180800-01 290 2.34e-06 GCTTCCGGCA AAGTTTTTTTTT TCTTTTATAG
Os03t0833300-04 558 2.74e-06 CTCTCTCGTT TTTTTGTTTTTT TTTTACCTTC
Os03t0437200-01 239 2.74e-06 GTCCGATAAT ATGTTGTTTTTT ATAGGACAGA
Os01t0812000-03 375 3.38e-06 TGTTTTTAAG TTGTTTTTTTTT CTTAAATTCC
Os01t0812000-02 376 3.38e-06 TGTTTTTAAG TTGTTTTTTTTT CTTAAATTCC
Os01t0812000-01 378 3.38e-06 TGTTTTTAAG TTGTTTTTTTTT CTTAAATTCC
Os06t0593800-01 311 3.38e-06 CCTATTAGAC TTGTTTTTTTTT ATGGAGGGAG
Os08t0107100-02 149 4.91e-06 TATAATTTTT AATTTATTTTTT TTAAAAAGAA
Os08t0107100-01 818 4.91e-06 TATAATTTTT AATTTATTTTTT TTAAAAAGAA
Os04t0668600-01 143 4.91e-06 TTTCAATCAC AATTTATTTTTT CGTATTTGCT
Os02t0243300-01 621 4.91e-06 AATTGGACAG AATTTATTTTTT TTTCATATGA
Os08t0520500-01 588 5.78e-06 GGAGGCGTGG ATCTTTTTTTTT ACCGAAGATA
Os10t0552400-01 81 5.78e-06 TGTGCAAATA ATCTTTTTTTTT AAAAAAAAAA
Os04t0574700-01 610 5.78e-06 CCCCGTGATC ATCTTTTTTTTT GCCAAAATGC
Os02t0744700-02 926 5.78e-06 TCATGATAGA ATCTTTTTTTTT CTGTGTGTGT
Os01t0281000-01 904 5.78e-06 CACACAAAAA ATCTTTTTTTTT TGAAAAAAAG
Os02t0573200-01 501 7.17e-06 ATGCATGACT TTTTTATTTTTT CATGAATTTT
Os01t0142500-01 279 9.40e-06 CCAATCAATT ATTTTTTTTTGT CTGCGATAAA
Os05t0113000-01 522 9.40e-06 TAGGAAATTG TTTCTTTTTTTT AGCATCGTAA
Os04t0506900-02 371 9.40e-06 GTCCACTTTC TTTCTTTTTTTT CTCTCTTGCA
Os04t0506900-01 867 9.40e-06 GTCCACTTTC TTTCTTTTTTTT CTCTCTTGCA
Os03t0741100-01 268 9.40e-06 CCTGCCAAAT TTTCTTTTTTTT CTTAAGAAAA
Os01t0315800-02 762 9.40e-06 TTATGCTTTC TATTTATTTTTT GTGGTAAGTA
Os07t0516900-01 794 1.21e-05 TCCAAAAATA TATCTTTTTTTT CATACTCCTA
Os03t0110400-02 738 1.21e-05 GTGGTAGTAG ATGATTTTTTTT TTGGGGTCAC
Os09t0341600-01 55 1.21e-05 GAGAATCCGT TTTATTTTTTTT CCACCAACAA
Os03t0607700-01 749 1.21e-05 TGTCGATTCG TTCTTTTTTTTT AACAGCTTAT
Os08t0193100-01 570 1.42e-05 AAGATTCAAA TATATTTTTTTT GGAAAAAATA
Os10t0550400-01 788 1.42e-05 AGGGTACTAT TATATTTTTTTT AACTTTAATA
Os09t0434100-01 399 1.42e-05 ATAGAGGACT AAGATTTTTTTT AAGAGAGATT
Os03t0110400-01 176 1.42e-05 TTTCAAACTA TACTTTTTTTTT TGGTAGAGTT
Os11t0462100-02 393 1.42e-05 CCAGCTACTT TTTCTGTTTTTT AGGAACACAT
Os11t0462100-01 440 1.42e-05 CCAGCTACTT TTTCTGTTTTTT AGGAACACAT
Os09t0341500-01 393 1.42e-05 TCGACCGGCG AAGATTTTTTTT GCTTTGTGTG
Os11t0205500-02 420 1.72e-05 CGTGGTCTCT AATTTGTTTTGT TCGTTCTCCT
Os11t0205500-01 420 1.72e-05 CGTGGTCTCT AATTTGTTTTGT TCGTTCTCCT
Os10t0531700-00 745 1.72e-05 CGGAATCTGT AATTTGTTTTGT TATTAAACTA
Os08t0482600-01 472 1.72e-05 CGAGTTATGA AATTAGTTTTTT TATTTGTGTC
Os05t0520600-01 692 1.72e-05 TCTACACAAT TAGTTATTTTTT AACCTATATT
Os05t0113000-02 2 1.72e-05 C AATTTGTTTTGT TTAATCTCAT
Os03t0320100-01 933 1.72e-05 GAAGCGCTGG TTTATGTTTTTT ATACCGATGA
Os03t0122300-02 1 1.72e-05 . AATTAGTTTTTT AATTAGTACC
Os03t0122300-01 3 1.72e-05 GT AATTAGTTTTTT AATTAGTACC
Os05t0427200-02 82 2.03e-05 GCAAGCTTGC TACTTGTTTTTT TGACCCTGTG
Os05t0427200-01 272 2.03e-05 GCAAGCTTGC TACTTGTTTTTT TGACCCTGTG
Os04t0488100-01 414 2.03e-05 ACGTATTAAC TTGATTTTTTTT GAAGTGGTGT
Os06t0663900-02 315 2.03e-05 ATAATTTTGA AATTTGATTTTT TTAAAAATAA
Os06t0663900-01 318 2.03e-05 ATAATTTTGA AATTTGATTTTT TTAAAAATAA
Os02t0200300-02 361 2.22e-05 TTTTTCATCG AAGTTTATTTTT CAATTATTGC
Os02t0200300-01 430 2.22e-05 TTTTTCATCG AAGTTTATTTTT CAATTATTGC
Os06t0649000-02 102 2.22e-05 TTTTAAGTCG TTTTAGTTTTTT CTAATTAAAC
Os06t0649000-01 180 2.22e-05 TTTTAAGTCG TTTTAGTTTTTT CTAATTAAAC
Os02t0744700-01 91 2.22e-05 TTTTTCATCG AAGTTTATTTTT CAGCCTTTGC
Os01t0289600-00 259 2.22e-05 CCCCTGGGTT TATTTTATTTTT ATTTTCACGG
Os08t0442000-01 886 2.51e-05 CGGAATCTGT AAGTTGTTTTGT TATTAGTCTA
Os02t0680700-01 195 2.51e-05 GAGGCTCTTT ATTCTATTTTTT ATAACCCTTT
Os08t0546700-01 98 2.86e-05 AGCTTAACTG ATTATATTTTTT AGGTGACCTA
Os02t0623400-00 767 2.86e-05 CTGGTAGTAG TAGTATTTTTTT TATATTTCTT
Os03t0351300-00 108 2.86e-05 TTAATCTATC TTGTTTATTTTT TAAAAATTTT
Os08t0448000-01 449 3.12e-05 CTAAAATCAG ATCCTTTTTTTT CTTTGGCGAG
Os03t0860100-01 643 3.12e-05 ATTGTTTCCT ATCCTTTTTTTT TGAAATTCCT
Os02t0101700-02 45 3.52e-05 GCAAGTAGTA AATTTGTGTTTT TGTGCATGCA
Os02t0101700-01 246 3.52e-05 GCAAGTAGTA AATTTGTGTTTT TGTGCATGCA
Os11t0114600-01 799 3.52e-05 TACTCAAAGG TGTTTTTTTTTT CAAAATAAGA
Os10t0508100-01 16 3.52e-05 TAATTCCGAA TTTCTATTTTTT TTCTTAATTG
Os06t0712300-02 360 3.52e-05 TGTTACTGTG TTTTTTTCTTTT GCCATGCATG
Os06t0320300-02 323 3.52e-05 CTAAAAATGA AGGTTTTTTTTT GGGCTGGGGG
Os06t0320300-01 432 3.52e-05 CTAAAAATGA AGGTTTTTTTTT GGGCTGGGGG
Os02t0471500-02 362 3.52e-05 TAATCACAAC TTTTCGTTTTTT ATATTTAAAA
Os02t0471500-01 464 3.52e-05 TAATCACAAC TTTTCGTTTTTT ATATTTAAAA
Os01t0315800-01 229 3.52e-05 AGTCTAGGTT TTTTTTTCTTTT TCCATCACTT
Os02t0627700-00 98 4.04e-05 TGTGTTTCTT TATTTTTCTTTT TAAATGCAAC
Os10t0580900-03 439 4.04e-05 ATATGAGACA TATTTTTCTTTT GTCATCGAGA
Os10t0580900-02 458 4.04e-05 ATATGAGACA TATTTTTCTTTT GTCATCGAGA
Os10t0580900-01 480 4.04e-05 ATATGAGACA TATTTTTCTTTT GTCATCGAGA
Os08t0511400-01 620 4.04e-05 CGAGTTATGC AATTAATTTTTT TATTCGTGTC
Os05t0556400-01 472 4.04e-05 TTCATAATTA AATTTGTTTTTC CGGTTGTGAT
Os07t0571100-02 679 4.54e-05 GTGTGAACGA TATTTTTTTTTC AGTGAGCTGG
Os03t0764600-01 483 4.54e-05 AGGATGGTAA AAGATATTTTTT TTGACAAAAT
Os09t0299200-01 917 4.54e-05 AAAAAGGTGT ATCATGTTTTTT AACTATGGGC
Os07t0106200-03 119 4.54e-05 TTTTTCTCTT TATTTTTTTTTC AATTAATTGA
Os09t0413100-01 28 5.16e-05 TGTGCAATGA TACCTTTTTTTT TCCTAGCAAA
Os09t0345000-02 23 5.16e-05 GTGAGTTTGT TTGTTTTGTTTT CCGCGCGTAT
Os09t0345000-01 122 5.16e-05 GTGAGTTTGT TTGTTTTGTTTT CCGCGCGTAT
Os07t0106200-02 768 5.16e-05 ATTGCAGATG TTGCTATTTTTT ATAAATTTAA
Os06t0612300-01 408 5.16e-05 ATTTTTGAGT AATATTTTTTGT GATAATTCCT
Os02t0174000-00 297 5.16e-05 ATTTTTTTAC ATTTTTTTTTTG CAACAACCAG
Os01t0868900-01 331 5.16e-05 TAAGAAGTCA AAGTTGTGTTTT GGAGACCATG
Os01t0700000-02 112 5.16e-05 AAGATGACTG TTTTAATTTTTT AAAAGAAAAC
Os01t0700000-01 144 5.16e-05 AAGATGACTG TTTTAATTTTTT AAAAGAAAAC
Os06t0485100-03 225 6.61e-05 ATCCTCCCAT ATTCCTTTTTTT CCCATCTTTA
Os06t0485100-02 231 6.61e-05 ATCCTCCCAT ATTCCTTTTTTT CCCATCTTTA
Os06t0485100-01 265 6.61e-05 ATCCTCCCAT ATTCCTTTTTTT CCCATCTTTA
Os10t0369600-01 207 6.61e-05 TGGGTTATTT ATTTTGTTTTTG AAGCAAGAGG
Os08t0440500-01 388 6.61e-05 AAAAATTTTT AAGTTAATTTTT AAAAACTTTC
Os04t0690300-01 862 6.61e-05 CAAAATGGAA AATTATTTTTGT AAAACTTTTA
Os02t0165100-01 501 6.61e-05 AAAATAATGG TGGTTGTTTTTT TAGATCATAC
Os01t0975000-02 494 6.61e-05 CAAAATTGAA AATTATTTTTGT AAAACTTTTA
Os01t0975000-01 549 6.61e-05 CAAAATTGAA AATTATTTTTGT AAAACTTTTA
Os10t0150300-01 405 7.43e-05 AATCCACCCG AATTTTATTTGT ACGTGACATC
Os07t0675400-01 420 7.43e-05 AAAATAGATT AATATGATTTTT AAAAGCAACT
Os02t0149800-01 332 7.43e-05 AAATAAGATT AATATGATTTTT AAAAATAACT
Os06t0699600-01 239 8.27e-05 ATTTTATTTA TATATTATTTTT CGTTTACAAC
Os06t0260000-01 296 8.27e-05 AAATTTGCTC AATTTATGTTTT TATATAAAAA
Os07t0461600-03 32 9.23e-05 AGCCATAATG AAGTATTTTTGT TCAGCATTGG
Os07t0516900-03 375 1.02e-04 AGAGGAGCCA AAGTTGTTTTTG ACAAAGTCAC
Os06t0479200-02 179 1.02e-04 CAATATCTAT AACTTTTGTTTT GGTCATTTTG
Os06t0479200-01 179 1.02e-04 CAATATCTAT AACTTTTGTTTT GGTCATTTTG
Os06t0663900-03 364 1.02e-04 AGTCCATTTC TTTTTATGTTTT CTGAATAATT
Os04t0405300-01 142 1.13e-04 ATGATTTTCT TTGCTGATTTTT TTTTCTGACT
Os02t0829200-01 149 1.13e-04 CGATTCATCG AACTTTTTTTTC CAGAAAAATA
Os12t0594600-01 602 1.26e-04 TAAATAATTA ATTAAATTTTTT GAATAAGACG
Os02t0599200-01 399 1.26e-04 GTTTTCAGAA ATGTTTTTCTTT ACCTGTTGGC
Os01t0150900-01 521 1.26e-04 GCCGCATTAT AATCTATTTTGT ATATACACAG
Os08t0430000-02 420 1.40e-04 CATTTTGGCG TAGATGATTTTT CTGGCATATC
Os07t0438500-01 130 1.40e-04 ATATTCGCTC AATTTTTTATTT GATTCCATTT
Os10t0370000-02 553 1.40e-04 ACTTACTCCT ATGTGTTTTTTT ATTCTTCTAA
Os10t0370000-01 614 1.40e-04 ACTTACTCCT ATGTGTTTTTTT ATTCTTCTAA
Os07t0607400-01 137 1.40e-04 CATTTTTGCC AATCTAATTTTT CTCCATTTAG
Os01t0564300-01 565 1.40e-04 TCAGAGGGTA ATTTAGTCTTTT ACCAAAAAAC
Os09t0529400-01 851 1.54e-04 TTGCAGTTCG AGGATGTTTTTT ATTCCGATGA
Os06t0119600-01 744 1.54e-04 CGTCTTATTC AATTTTTTTTTA AATATAAAAA
Os03t0208500-02 778 1.54e-04 CATTACACAT TAGTAGTTTTGT AAAGTTATTG
Os03t0208500-01 753 1.54e-04 CATTACACAT TAGTAGTTTTGT AAAGTTATTG
Os12t0637300-01 540 1.71e-04 TCGTTGTAAT ATCTTTTATTTT CGTTGCAACA
Os02t0735200-03 574 1.71e-04 GGTGAAGTTT AACAATTTTTTT CCTTTTACCT
Os02t0735200-02 540 1.71e-04 GGTGAAGTTT AACAATTTTTTT CCTTTTACCT
Os02t0624300-01 57 1.71e-04 ACATGTTTAT TTCTTGTTTTTC ACACCATCGT
Os11t0705200-01 97 2.06e-04 CAATGAGAAA TATTTATTTTTG AAAAAAATAG
Os02t0735200-01 39 2.06e-04 TTCTAATCAA TTGTATTGTTTT AAATTCAAAT
Os03t0833300-03 788 2.26e-04 TAACCTGCAT ATGATTTATTTT CCCCTAACCT
Os03t0833300-02 794 2.26e-04 TAACCTGCAT ATGATTTATTTT CCCCTAACCT
Os03t0833300-01 882 2.26e-04 TAACCTGCAT ATGATTTATTTT CCCCTAACCT
Os07t0625400-01 524 2.26e-04 GGCGTGACAT TTTTCTTCTTTT GATTGTTGTG
Os06t0712400-01 678 2.26e-04 TCGAACAAAG AAGTTGACTTTT CGTAAAGAAA
Os06t0712300-01 279 2.26e-04 GTGGTTAATT TTGAAATTTTTT GAACCGTAGA
Os02t0471500-03 431 2.26e-04 ACAGTTTACG ATGTAAATTTTT GTGGTTCTTA
Os07t0461600-02 118 2.46e-04 ATATTACCAG TTTTCTTTTTTC ACCAATTTTG
Os07t0461600-01 118 2.46e-04 ATATTACCAG TTTTCTTTTTTC ACCAATTTTG
Os06t0712400-02 163 2.46e-04 ATTCTGATTG TTTCATATTTTT AGGATACTGA
Os07t0571100-01 396 2.67e-04 TAGCGGAGTG ATTTTGATTTTG GTTGGATCTT
Os03t0106200-01 862 2.67e-04 GCAGCTAGCA ATTACTTTTTGT GCGAGTGGGG
Os03t0178100-00 92 2.67e-04 AAGTTAAAAT TAGATAATTTTT TTAATAAGTC
Os11t0703100-01 383 2.91e-04 TATATCTTTG ACTATGTTTTTT CTATTATAAC
Os03t0784100-00 360 2.91e-04 CCTCTAAAAT TACTATATTTTT CCTCCAATTC
Os03t0676400-01 456 3.16e-04 TCCATTAGAG AAGTTTAATTTT ATAGCCAACT
Os02t0646500-01 467 3.16e-04 ATGACGTGCA TATTTTTCTTTC ACGTGCCTTG
Os05t0114700-02 900 3.44e-04 TGCTAGCTAG TAGCTTATTTGT AGTCGATTGA
Os07t0625500-01 53 3.76e-04 TGATTGCATT ATGCTTTCTTGT GCATCATGTA
Os12t0118700-01 324 3.76e-04 TGTTTATTAC TTGTCATTTTGT GTACCCTGGC
Os10t0432300-02 513 3.76e-04 GAACTTAACA ATTTCATGTTTT CGCGAGTTCG
Os10t0432300-01 513 3.76e-04 GAACTTAACA ATTTCATGTTTT CGCGAGTTCG
Os08t0430000-01 522 4.10e-04 GTACCCTTGT TTTAATTCTTTT AAAAAACTAC
Os08t0398000-01 532 4.47e-04 TTTGAAACAA AATATGTTATTT GTGTAAATAT
Os03t0274300-01 192 4.47e-04 AACTCACCTC ATTTTTTTTTGA CGACGGTGTG
Os07t0268000-00 809 4.85e-04 TAAACAACAA TTTATATATTTT TGGATTTTTA
Os05t0510700-01 258 4.85e-04 AGGTCCTGCT AATTATATTTTC CTAGGTTTAG
Os02t0626600-00 748 5.24e-04 CGATTCACAC ATGTTGTTTGTT CGTTCTTACC
Os06t0299200-00 152 5.65e-04 TGGCTTCAAA ATTACGTTTTTC AAAATAAATC
Os11t0483000-00 177 6.07e-04 TGTCTCCCAC ATGTTAAATTTT ACAATGGAAC
Os02t0815700-01 954 6.07e-04 AAAGAATTTT AATTTGATTTTA CAATTTCTAG
Os11t0158400-01 524 7.51e-04 ATACAGACTG ATTAATTTCTTT CAGTTGTAAC
Os03t0748500-01 102 9.27e-04 ATCGTTGCTC ATTTTGTTCTTG ATTTCCGAGA
Os02t0579300-00 5 1.13e-03 GAGG AGGCAGTTTTGT TTGAGTACGT
Os01t0919800-01 101 1.13e-03 AAAATTGATT AATCTGATATTT TAGAGCAACT
Os11t0114600-02 324 1.21e-03 TAGCTACTTG TTTCTGACTTGT ATCATTTCTA
Os06t0299300-01 352 1.21e-03 TACCATAAGA TATCATATTTTC GATATTTTCA
Os03t0821200-00 334 1.29e-03 TGTAGTATTA TATATATATTGT GAATACAGAC
Os10t0560200-01 295 1.37e-03 ATGTAATAAT TACTTAAATTTT TTAATAAGAC
Os10t0112100-01 335 1.65e-03 TGTAGAACTC TGGTTGTCTTTC CTTATCCGGA
Os06t0663900-04 20 1.85e-03 GTTACATCAT ATATCATTTTTT AGAAAAGTAA
Os01t0235700-02 135 1.96e-03 CTACTCATTA ATTCATTTATGT CCCTGCCTGA
Os01t0235700-01 304 1.96e-03 CTACTCATTA ATTCATTTATGT CCCTGCCTGA
Os08t0143900-01 31 2.19e-03 GCCAGGCGTT TTGAAGATTTTG GCAAGTGACA
Os12t0580500-01 749 3.00e-03 AGCCTTAATA AGTCAGTTTTGC ATTTCGGCAC
Os07t0589000-01 257 3.00e-03 TGTTGAAATT TCTATATATTTT ATAATAGAAA
Os11t0672600-01 560 3.00e-03 CAATGAGAAA ATCTTGTTCTTA GATGAGCTGA
Os07t0571100-03 666 3.32e-03 TTGTGGTTCC TTTTGGTTCTGT GGGTGCTCCT
Os01t0868900-02 11 4.99e-03 CAACGCGCGT ACGCCATTTTTC CCGGCCCTGC
--------------------------------------------------------------------------------
--------------------------------------------------------------------------------
	Motif 3 block diagrams
--------------------------------------------------------------------------------
SEQUENCE NAME POSITION P-VALUE MOTIF DIAGRAM
------------- ---------------- -------------
Os07t0686500-01 3.5e-07 950_[+3]_38
Os11t0215100-01 7e-07 358_[+3]_630
Os07t0516900-02 1.8e-06 261_[+3]_727
Os10t0505500-01 1.8e-06 898_[+3]_90
Os08t0161900-01 1.8e-06 72_[+3]_916
Os06t0493100-01 1.8e-06 364_[+3]_624
Os03t0337500-00 1.8e-06 276_[+3]_712
Os03t0180800-01 2.3e-06 289_[+3]_699
Os03t0833300-04 2.7e-06 557_[+3]_431
Os03t0437200-01 2.7e-06 238_[+3]_750
Os01t0812000-03 3.4e-06 374_[+3]_614
Os01t0812000-02 3.4e-06 375_[+3]_613
Os01t0812000-01 3.4e-06 377_[+3]_611
Os06t0593800-01 3.4e-06 310_[+3]_678
Os08t0107100-02 4.9e-06 148_[+3]_840
Os08t0107100-01 4.9e-06 817_[+3]_171
Os04t0668600-01 4.9e-06 142_[+3]_846
Os02t0243300-01 4.9e-06 620_[+3]_368
Os08t0520500-01 5.8e-06 587_[+3]_401
Os10t0552400-01 5.8e-06 80_[+3]_908
Os04t0574700-01 5.8e-06 609_[+3]_379
Os02t0744700-02 5.8e-06 925_[+3]_63
Os01t0281000-01 5.8e-06 903_[+3]_85
Os02t0573200-01 7.2e-06 500_[+3]_488
Os01t0142500-01 9.4e-06 278_[+3]_710
Os05t0113000-01 9.4e-06 521_[+3]_467
Os04t0506900-02 9.4e-06 370_[+3]_618
Os04t0506900-01 9.4e-06 866_[+3]_122
Os03t0741100-01 9.4e-06 267_[+3]_721
Os01t0315800-02 9.4e-06 761_[+3]_227
Os07t0516900-01 1.2e-05 793_[+3]_195
Os03t0110400-02 1.2e-05 737_[+3]_251
Os09t0341600-01 1.2e-05 54_[+3]_934
Os03t0607700-01 1.2e-05 748_[+3]_240
Os08t0193100-01 1.4e-05 569_[+3]_419
Os10t0550400-01 1.4e-05 787_[+3]_201
Os09t0434100-01 1.4e-05 398_[+3]_590
Os03t0110400-01 1.4e-05 175_[+3]_813
Os11t0462100-02 1.4e-05 392_[+3]_596
Os11t0462100-01 1.4e-05 439_[+3]_549
Os09t0341500-01 1.4e-05 392_[+3]_596
Os11t0205500-02 1.7e-05 419_[+3]_569
Os11t0205500-01 1.7e-05 419_[+3]_569
Os10t0531700-00 1.7e-05 744_[+3]_244
Os08t0482600-01 1.7e-05 471_[+3]_517
Os05t0520600-01 1.7e-05 691_[+3]_297
Os05t0113000-02 1.7e-05 1_[+3]_987
Os03t0320100-01 1.7e-05 932_[+3]_56
Os03t0122300-02 1.7e-05 [+3]_988
Os03t0122300-01 1.7e-05 2_[+3]_986
Os05t0427200-02 2e-05 81_[+3]_907
Os05t0427200-01 2e-05 271_[+3]_717
Os04t0488100-01 2e-05 413_[+3]_575
Os06t0663900-02 2e-05 314_[+3]_674
Os06t0663900-01 2e-05 317_[+3]_671
Os02t0200300-02 2.2e-05 360_[+3]_628
Os02t0200300-01 2.2e-05 429_[+3]_559
Os06t0649000-02 2.2e-05 101_[+3]_887
Os06t0649000-01 2.2e-05 179_[+3]_809
Os02t0744700-01 2.2e-05 90_[+3]_898
Os01t0289600-00 2.2e-05 258_[+3]_730
Os08t0442000-01 2.5e-05 885_[+3]_103
Os02t0680700-01 2.5e-05 194_[+3]_794
Os08t0546700-01 2.9e-05 97_[+3]_891
Os02t0623400-00 2.9e-05 766_[+3]_222
Os03t0351300-00 2.9e-05 107_[+3]_881
Os08t0448000-01 3.1e-05 448_[+3]_540
Os03t0860100-01 3.1e-05 642_[+3]_346
Os02t0101700-02 3.5e-05 44_[+3]_944
Os02t0101700-01 3.5e-05 245_[+3]_743
Os11t0114600-01 3.5e-05 798_[+3]_190
Os10t0508100-01 3.5e-05 15_[+3]_973
Os06t0712300-02 3.5e-05 359_[+3]_629
Os06t0320300-02 3.5e-05 322_[+3]_666
Os06t0320300-01 3.5e-05 431_[+3]_557
Os02t0471500-02 3.5e-05 361_[+3]_627
Os02t0471500-01 3.5e-05 463_[+3]_525
Os01t0315800-01 3.5e-05 228_[+3]_760
Os02t0627700-00 4e-05 97_[+3]_891
Os10t0580900-03 4e-05 438_[+3]_550
Os10t0580900-02 4e-05 457_[+3]_531
Os10t0580900-01 4e-05 479_[+3]_509
Os08t0511400-01 4e-05 619_[+3]_369
Os05t0556400-01 4e-05 471_[+3]_517
Os07t0571100-02 4.5e-05 678_[+3]_310
Os03t0764600-01 4.5e-05 482_[+3]_506
Os09t0299200-01 4.5e-05 916_[+3]_72
Os07t0106200-03 4.5e-05 118_[+3]_870
Os09t0413100-01 5.2e-05 27_[+3]_961
Os09t0345000-02 5.2e-05 22_[+3]_966
Os09t0345000-01 5.2e-05 121_[+3]_867
Os07t0106200-02 5.2e-05 767_[+3]_221
Os06t0612300-01 5.2e-05 407_[+3]_581
Os02t0174000-00 5.2e-05 296_[+3]_692
Os01t0868900-01 5.2e-05 330_[+3]_658
Os01t0700000-02 5.2e-05 111_[+3]_877
Os01t0700000-01 5.2e-05 143_[+3]_845
Os06t0485100-03 6.6e-05 224_[+3]_764
Os06t0485100-02 6.6e-05 230_[+3]_758
Os06t0485100-01 6.6e-05 264_[+3]_724
Os10t0369600-01 6.6e-05 206_[+3]_782
Os08t0440500-01 6.6e-05 387_[+3]_601
Os04t0690300-01 6.6e-05 861_[+3]_127
Os02t0165100-01 6.6e-05 500_[+3]_488
Os01t0975000-02 6.6e-05 493_[+3]_495
Os01t0975000-01 6.6e-05 548_[+3]_440
Os10t0150300-01 7.4e-05 404_[+3]_584
Os07t0675400-01 7.4e-05 419_[+3]_569
Os02t0149800-01 7.4e-05 331_[+3]_657
Os06t0699600-01 8.3e-05 238_[+3]_750
Os06t0260000-01 8.3e-05 295_[+3]_693
Os07t0461600-03 9.2e-05 31_[+3]_957
Os07t0516900-03 0.0001 374_[+3]_614
Os06t0479200-02 0.0001 178_[+3]_810
Os06t0479200-01 0.0001 178_[+3]_810
Os06t0663900-03 0.0001 363_[+3]_625
Os04t0405300-01 0.00011 141_[+3]_847
Os02t0829200-01 0.00011 148_[+3]_840
Os12t0594600-01 0.00013 601_[+3]_387
Os02t0599200-01 0.00013 398_[+3]_590
Os01t0150900-01 0.00013 520_[+3]_468
Os08t0430000-02 0.00014 419_[+3]_569
Os07t0438500-01 0.00014 129_[+3]_859
Os10t0370000-02 0.00014 552_[+3]_436
Os10t0370000-01 0.00014 613_[+3]_375
Os07t0607400-01 0.00014 136_[+3]_852
Os01t0564300-01 0.00014 564_[+3]_424
Os09t0529400-01 0.00015 850_[+3]_138
Os06t0119600-01 0.00015 743_[+3]_245
Os03t0208500-02 0.00015 777_[+3]_211
Os03t0208500-01 0.00015 752_[+3]_236
Os12t0637300-01 0.00017 539_[+3]_449
Os02t0735200-03 0.00017 573_[+3]_415
Os02t0735200-02 0.00017 539_[+3]_449
Os02t0624300-01 0.00017 56_[+3]_932
Os11t0705200-01 0.00021 96_[+3]_892
Os02t0735200-01 0.00021 38_[+3]_950
Os03t0833300-03 0.00023 787_[+3]_201
Os03t0833300-02 0.00023 793_[+3]_195
Os03t0833300-01 0.00023 881_[+3]_107
Os07t0625400-01 0.00023 523_[+3]_465
Os06t0712400-01 0.00023 677_[+3]_311
Os06t0712300-01 0.00023 278_[+3]_710
Os02t0471500-03 0.00023 430_[+3]_558
Os07t0461600-02 0.00025 117_[+3]_871
Os07t0461600-01 0.00025 117_[+3]_871
Os06t0712400-02 0.00025 162_[+3]_826
Os07t0571100-01 0.00027 395_[+3]_593
Os03t0106200-01 0.00027 861_[+3]_127
Os03t0178100-00 0.00027 91_[+3]_897
Os11t0703100-01 0.00029 382_[+3]_606
Os03t0784100-00 0.00029 359_[+3]_629
Os03t0676400-01 0.00032 455_[+3]_533
Os02t0646500-01 0.00032 466_[+3]_522
Os05t0114700-02 0.00034 899_[+3]_89
Os07t0625500-01 0.00038 52_[+3]_936
Os12t0118700-01 0.00038 323_[+3]_665
Os10t0432300-02 0.00038 512_[+3]_476
Os10t0432300-01 0.00038 512_[+3]_476
Os08t0430000-01 0.00041 521_[+3]_467
Os08t0398000-01 0.00045 531_[+3]_457
Os03t0274300-01 0.00045 191_[+3]_797
Os07t0268000-00 0.00048 808_[+3]_180
Os05t0510700-01 0.00048 257_[+3]_731
Os02t0626600-00 0.00052 747_[+3]_241
Os06t0299200-00 0.00057 151_[+3]_837
Os11t0483000-00 0.00061 176_[+3]_812
Os02t0815700-01 0.00061 953_[+3]_35
Os11t0158400-01 0.00075 523_[+3]_465
Os03t0748500-01 0.00093 101_[+3]_887
Os02t0579300-00 0.0011 4_[+3]_984
Os01t0919800-01 0.0011 100_[+3]_888
Os11t0114600-02 0.0012 323_[+3]_665
Os06t0299300-01 0.0012 351_[+3]_637
Os03t0821200-00 0.0013 333_[+3]_655
Os10t0560200-01 0.0014 294_[+3]_694
Os10t0112100-01 0.0016 334_[+3]_654
Os06t0663900-04 0.0018 19_[+3]_969
Os01t0235700-02 0.002 134_[+3]_854
Os01t0235700-01 0.002 303_[+3]_685
Os08t0143900-01 0.0022 30_[+3]_958
Os12t0580500-01 0.003 748_[+3]_240
Os07t0589000-01 0.003 256_[+3]_732
Os11t0672600-01 0.003 559_[+3]_429
Os07t0571100-03 0.0033 665_[+3]_323
Os01t0868900-02 0.005 10_[+3]_978
--------------------------------------------------------------------------------
--------------------------------------------------------------------------------
	Motif 3 in BLOCKS format
--------------------------------------------------------------------------------
BL MOTIF 3 width=12 seqs=186
Os07t0686500-01 ( 951) ATTTTTTTTTTT 1
Os11t0215100-01 ( 359) AATTTTTTTTTT 1
Os07t0516900-02 ( 262) TTTTTTTTTTTT 1
Os10t0505500-01 ( 899) AATTTGTTTTTT 1
Os08t0161900-01 ( 73) TTTTTTTTTTTT 1
Os06t0493100-01 ( 365) ATGTTTTTTTTT 1
Os03t0337500-00 ( 277) TTTTTTTTTTTT 1
Os03t0180800-01 ( 290) AAGTTTTTTTTT 1
Os03t0833300-04 ( 558) TTTTTGTTTTTT 1
Os03t0437200-01 ( 239) ATGTTGTTTTTT 1
Os01t0812000-03 ( 375) TTGTTTTTTTTT 1
Os01t0812000-02 ( 376) TTGTTTTTTTTT 1
Os01t0812000-01 ( 378) TTGTTTTTTTTT 1
Os06t0593800-01 ( 311) TTGTTTTTTTTT 1
Os08t0107100-02 ( 149) AATTTATTTTTT 1
Os08t0107100-01 ( 818) AATTTATTTTTT 1
Os04t0668600-01 ( 143) AATTTATTTTTT 1
Os02t0243300-01 ( 621) AATTTATTTTTT 1
Os08t0520500-01 ( 588) ATCTTTTTTTTT 1
Os10t0552400-01 ( 81) ATCTTTTTTTTT 1
Os04t0574700-01 ( 610) ATCTTTTTTTTT 1
Os02t0744700-02 ( 926) ATCTTTTTTTTT 1
Os01t0281000-01 ( 904) ATCTTTTTTTTT 1
Os02t0573200-01 ( 501) TTTTTATTTTTT 1
Os01t0142500-01 ( 279) ATTTTTTTTTGT 1
Os05t0113000-01 ( 522) TTTCTTTTTTTT 1
Os04t0506900-02 ( 371) TTTCTTTTTTTT 1
Os04t0506900-01 ( 867) TTTCTTTTTTTT 1
Os03t0741100-01 ( 268) TTTCTTTTTTTT 1
Os01t0315800-02 ( 762) TATTTATTTTTT 1
Os07t0516900-01 ( 794) TATCTTTTTTTT 1
Os03t0110400-02 ( 738) ATGATTTTTTTT 1
Os09t0341600-01 ( 55) TTTATTTTTTTT 1
Os03t0607700-01 ( 749) TTCTTTTTTTTT 1
Os08t0193100-01 ( 570) TATATTTTTTTT 1
Os10t0550400-01 ( 788) TATATTTTTTTT 1
Os09t0434100-01 ( 399) AAGATTTTTTTT 1
Os03t0110400-01 ( 176) TACTTTTTTTTT 1
Os11t0462100-02 ( 393) TTTCTGTTTTTT 1
Os11t0462100-01 ( 440) TTTCTGTTTTTT 1
Os09t0341500-01 ( 393) AAGATTTTTTTT 1
Os11t0205500-02 ( 420) AATTTGTTTTGT 1
Os11t0205500-01 ( 420) AATTTGTTTTGT 1
Os10t0531700-00 ( 745) AATTTGTTTTGT 1
Os08t0482600-01 ( 472) AATTAGTTTTTT 1
Os05t0520600-01 ( 692) TAGTTATTTTTT 1
Os05t0113000-02 ( 2) AATTTGTTTTGT 1
Os03t0320100-01 ( 933) TTTATGTTTTTT 1
Os03t0122300-02 ( 1) AATTAGTTTTTT 1
Os03t0122300-01 ( 3) AATTAGTTTTTT 1
Os05t0427200-02 ( 82) TACTTGTTTTTT 1
Os05t0427200-01 ( 272) TACTTGTTTTTT 1
Os04t0488100-01 ( 414) TTGATTTTTTTT 1
Os06t0663900-02 ( 315) AATTTGATTTTT 1
Os06t0663900-01 ( 318) AATTTGATTTTT 1
Os02t0200300-02 ( 361) AAGTTTATTTTT 1
Os02t0200300-01 ( 430) AAGTTTATTTTT 1
Os06t0649000-02 ( 102) TTTTAGTTTTTT 1
Os06t0649000-01 ( 180) TTTTAGTTTTTT 1
Os02t0744700-01 ( 91) AAGTTTATTTTT 1
Os01t0289600-00 ( 259) TATTTTATTTTT 1
Os08t0442000-01 ( 886) AAGTTGTTTTGT 1
Os02t0680700-01 ( 195) ATTCTATTTTTT 1
Os08t0546700-01 ( 98) ATTATATTTTTT 1
Os02t0623400-00 ( 767) TAGTATTTTTTT 1
Os03t0351300-00 ( 108) TTGTTTATTTTT 1
Os08t0448000-01 ( 449) ATCCTTTTTTTT 1
Os03t0860100-01 ( 643) ATCCTTTTTTTT 1
Os02t0101700-02 ( 45) AATTTGTGTTTT 1
Os02t0101700-01 ( 246) AATTTGTGTTTT 1
Os11t0114600-01 ( 799) TGTTTTTTTTTT 1
Os10t0508100-01 ( 16) TTTCTATTTTTT 1
Os06t0712300-02 ( 360) TTTTTTTCTTTT 1
Os06t0320300-02 ( 323) AGGTTTTTTTTT 1
Os06t0320300-01 ( 432) AGGTTTTTTTTT 1
Os02t0471500-02 ( 362) TTTTCGTTTTTT 1
Os02t0471500-01 ( 464) TTTTCGTTTTTT 1
Os01t0315800-01 ( 229) TTTTTTTCTTTT 1
Os02t0627700-00 ( 98) TATTTTTCTTTT 1
Os10t0580900-03 ( 439) TATTTTTCTTTT 1
Os10t0580900-02 ( 458) TATTTTTCTTTT 1
Os10t0580900-01 ( 480) TATTTTTCTTTT 1
Os08t0511400-01 ( 620) AATTAATTTTTT 1
Os05t0556400-01 ( 472) AATTTGTTTTTC 1
Os07t0571100-02 ( 679) TATTTTTTTTTC 1
Os03t0764600-01 ( 483) AAGATATTTTTT 1
Os09t0299200-01 ( 917) ATCATGTTTTTT 1
Os07t0106200-03 ( 119) TATTTTTTTTTC 1
Os09t0413100-01 ( 28) TACCTTTTTTTT 1
Os09t0345000-02 ( 23) TTGTTTTGTTTT 1
Os09t0345000-01 ( 122) TTGTTTTGTTTT 1
Os07t0106200-02 ( 768) TTGCTATTTTTT 1
Os06t0612300-01 ( 408) AATATTTTTTGT 1
Os02t0174000-00 ( 297) ATTTTTTTTTTG 1
Os01t0868900-01 ( 331) AAGTTGTGTTTT 1
Os01t0700000-02 ( 112) TTTTAATTTTTT 1
Os01t0700000-01 ( 144) TTTTAATTTTTT 1
Os06t0485100-03 ( 225) ATTCCTTTTTTT 1
Os06t0485100-02 ( 231) ATTCCTTTTTTT 1
Os06t0485100-01 ( 265) ATTCCTTTTTTT 1
Os10t0369600-01 ( 207) ATTTTGTTTTTG 1
Os08t0440500-01 ( 388) AAGTTAATTTTT 1
Os04t0690300-01 ( 862) AATTATTTTTGT 1
Os02t0165100-01 ( 501) TGGTTGTTTTTT 1
Os01t0975000-02 ( 494) AATTATTTTTGT 1
Os01t0975000-01 ( 549) AATTATTTTTGT 1
Os10t0150300-01 ( 405) AATTTTATTTGT 1
Os07t0675400-01 ( 420) AATATGATTTTT 1
Os02t0149800-01 ( 332) AATATGATTTTT 1
Os06t0699600-01 ( 239) TATATTATTTTT 1
Os06t0260000-01 ( 296) AATTTATGTTTT 1
Os07t0461600-03 ( 32) AAGTATTTTTGT 1
Os07t0516900-03 ( 375) AAGTTGTTTTTG 1
Os06t0479200-02 ( 179) AACTTTTGTTTT 1
Os06t0479200-01 ( 179) AACTTTTGTTTT 1
Os06t0663900-03 ( 364) TTTTTATGTTTT 1
Os04t0405300-01 ( 142) TTGCTGATTTTT 1
Os02t0829200-01 ( 149) AACTTTTTTTTC 1
Os12t0594600-01 ( 602) ATTAAATTTTTT 1
Os02t0599200-01 ( 399) ATGTTTTTCTTT 1
Os01t0150900-01 ( 521) AATCTATTTTGT 1
Os08t0430000-02 ( 420) TAGATGATTTTT 1
Os07t0438500-01 ( 130) AATTTTTTATTT 1
Os10t0370000-02 ( 553) ATGTGTTTTTTT 1
Os10t0370000-01 ( 614) ATGTGTTTTTTT 1
Os07t0607400-01 ( 137) AATCTAATTTTT 1
Os01t0564300-01 ( 565) ATTTAGTCTTTT 1
Os09t0529400-01 ( 851) AGGATGTTTTTT 1
Os06t0119600-01 ( 744) AATTTTTTTTTA 1
Os03t0208500-02 ( 778) TAGTAGTTTTGT 1
Os03t0208500-01 ( 753) TAGTAGTTTTGT 1
Os12t0637300-01 ( 540) ATCTTTTATTTT 1
Os02t0735200-03 ( 574) AACAATTTTTTT 1
Os02t0735200-02 ( 540) AACAATTTTTTT 1
Os02t0624300-01 ( 57) TTCTTGTTTTTC 1
Os11t0705200-01 ( 97) TATTTATTTTTG 1
Os02t0735200-01 ( 39) TTGTATTGTTTT 1
Os03t0833300-03 ( 788) ATGATTTATTTT 1
Os03t0833300-02 ( 794) ATGATTTATTTT 1
Os03t0833300-01 ( 882) ATGATTTATTTT 1
Os07t0625400-01 ( 524) TTTTCTTCTTTT 1
Os06t0712400-01 ( 678) AAGTTGACTTTT 1
Os06t0712300-01 ( 279) TTGAAATTTTTT 1
Os02t0471500-03 ( 431) ATGTAAATTTTT 1
Os07t0461600-02 ( 118) TTTTCTTTTTTC 1
Os07t0461600-01 ( 118) TTTTCTTTTTTC 1
Os06t0712400-02 ( 163) TTTCATATTTTT 1
Os07t0571100-01 ( 396) ATTTTGATTTTG 1
Os03t0106200-01 ( 862) ATTACTTTTTGT 1
Os03t0178100-00 ( 92) TAGATAATTTTT 1
Os11t0703100-01 ( 383) ACTATGTTTTTT 1
Os03t0784100-00 ( 360) TACTATATTTTT 1
Os03t0676400-01 ( 456) AAGTTTAATTTT 1
Os02t0646500-01 ( 467) TATTTTTCTTTC 1
Os05t0114700-02 ( 900) TAGCTTATTTGT 1
Os07t0625500-01 ( 53) ATGCTTTCTTGT 1
Os12t0118700-01 ( 324) TTGTCATTTTGT 1
Os10t0432300-02 ( 513) ATTTCATGTTTT 1
Os10t0432300-01 ( 513) ATTTCATGTTTT 1
Os08t0430000-01 ( 522) TTTAATTCTTTT 1
Os08t0398000-01 ( 532) AATATGTTATTT 1
Os03t0274300-01 ( 192) ATTTTTTTTTGA 1
Os07t0268000-00 ( 809) TTTATATATTTT 1
Os05t0510700-01 ( 258) AATTATATTTTC 1
Os02t0626600-00 ( 748) ATGTTGTTTGTT 1
Os06t0299200-00 ( 152) ATTACGTTTTTC 1
Os11t0483000-00 ( 177) ATGTTAAATTTT 1
Os02t0815700-01 ( 954) AATTTGATTTTA 1
Os11t0158400-01 ( 524) ATTAATTTCTTT 1
Os03t0748500-01 ( 102) ATTTTGTTCTTG 1
Os02t0579300-00 ( 5) AGGCAGTTTTGT 1
Os01t0919800-01 ( 101) AATCTGATATTT 1
Os11t0114600-02 ( 324) TTTCTGACTTGT 1
Os06t0299300-01 ( 352) TATCATATTTTC 1
Os03t0821200-00 ( 334) TATATATATTGT 1
Os10t0560200-01 ( 295) TACTTAAATTTT 1
Os10t0112100-01 ( 335) TGGTTGTCTTTC 1
Os06t0663900-04 ( 20) ATATCATTTTTT 1
Os01t0235700-02 ( 135) ATTCATTTATGT 1
Os01t0235700-01 ( 304) ATTCATTTATGT 1
Os08t0143900-01 ( 31) TTGAAGATTTTG 1
Os12t0580500-01 ( 749) AGTCAGTTTTGC 1
Os07t0589000-01 ( 257) TCTATATATTTT 1
Os11t0672600-01 ( 560) ATCTTGTTCTTA 1
Os07t0571100-03 ( 666) TTTTGGTTCTGT 1
Os01t0868900-02 ( 11) ACGCCATTTTTC 1
//
--------------------------------------------------------------------------------
--------------------------------------------------------------------------------
	Motif 3 position-specific scoring matrix
--------------------------------------------------------------------------------
log-odds matrix: alength= 4 w= 12 n= 183954 bayes= 9.94837 E= 2.6e-023
95 -1418 -1418 57
60 -375 -221 77
-577 -82 57 99
-65 -43 -1418 117
-73 -143 -362 133
-65 -1418 57 84
-82 -1418 -1418 153
-245 -153 -162 148
-345 -302 -1418 171
-1418 -1418 -520 178
-1418 -1418 -45 156
-377 -153 -240 158
--------------------------------------------------------------------------------
--------------------------------------------------------------------------------
	Motif 3 position-specific probability matrix
--------------------------------------------------------------------------------
letter-probability matrix: alength= 4 w= 12 nsites= 186 E= 2.6e-023
0.569892 0.000000 0.000000 0.430108
0.446237 0.016129 0.043011 0.494624
0.005376 0.123656 0.295699 0.575269
0.188172 0.161290 0.000000 0.650538
0.177419 0.080645 0.016129 0.725806
0.188172 0.000000 0.295699 0.516129
0.166667 0.000000 0.000000 0.833333
0.053763 0.075269 0.064516 0.806452
0.026882 0.026882 0.000000 0.946237
0.000000 0.000000 0.005376 0.994624
0.000000 0.000000 0.145161 0.854839
0.021505 0.075269 0.037634 0.865591
--------------------------------------------------------------------------------
--------------------------------------------------------------------------------
	Motif 3 regular expression
--------------------------------------------------------------------------------
[AT][TA][TG]TT[TG]TTTTTT
--------------------------------------------------------------------------------
Time 2891.47 secs.
********************************************************************************
********************************************************************************
MOTIF 4 MEME	width = 11 sites = 186 llr = 1380 E-value = 1.4e-004
********************************************************************************
--------------------------------------------------------------------------------
	Motif 4 Description
--------------------------------------------------------------------------------
Simplified A 13191347146
pos.-specific C 3::::::::1:
probability G 369:8753914
matrix T 3::11:1::3:
bits 2.3
2.1
1.9
1.6 * *
Relative 1.4 * * *
Entropy 1.2 *** **
(10.7 bits) 0.9 **** ** *
0.7 ******** *
0.5 ******** *
0.2 ***********
0.0 -----------
Multilevel GGGAGGGAGAA
consensus CA AAG TG
sequence T
--------------------------------------------------------------------------------
--------------------------------------------------------------------------------
	Motif 4 sites sorted by position p-value
--------------------------------------------------------------------------------
Sequence name Start P-value Site
------------- ----- --------- -----------
Os02t0815700-01 335 9.23e-08 GTGGGAAAGC GGGAGGGAGAA GAGGAGCAAA
Os03t0110400-02 11 3.47e-07 CTTGGAAGCG GGGAGGGAGAG GCTCCAGCCA
Os01t0564300-01 115 3.47e-07 AAAAGCTCGC CGGAGGGAGAA TGAGGGGGCT
Os08t0193100-01 404 5.76e-07 TATTTTGGGA CGGAGGGAGTA CTTAGTTATA
Os12t0594600-01 672 5.76e-07 TATTTTGAAA CGGAGGGAGTA AGTGCTATAT
Os01t0812000-03 265 5.76e-07 TATTTCGAAA CGGAGGGAGTA TACGCTAATA
Os01t0812000-02 266 5.76e-07 TATTTCGAAA CGGAGGGAGTA TACGCTAATA
Os01t0812000-01 268 5.76e-07 TATTTCGAAA CGGAGGGAGTA TACGCTAATA
Os07t0589000-01 339 5.76e-07 ATTATCAACC CGGAGGGAGTA ATAAGAAGAC
Os09t0345000-02 707 5.76e-07 TTTTTATGTA CGGAGGGAGTA GCTTTGTAGT
Os09t0345000-01 806 5.76e-07 TTTTTATGTA CGGAGGGAGTA GCTTTGTAGT
Os02t0471500-02 450 5.76e-07 TATTGTGAGA CGGAGGGAGTA TTATTGTATC
Os02t0471500-01 552 5.76e-07 TATTGTGAGA CGGAGGGAGTA TTATTGTATC
Os03t0860100-01 942 7.75e-07 ATGGGGTTTG GGGAGGGGGAA GGAGCAGAGC
Os01t0142500-01 846 1.52e-06 AAGCAAGGGG GGGAGGAAGAG AAGAGAAGAA
Os02t0623400-00 687 1.52e-06 AGCTCCAGTG GGGAGGAAGAG ACCTGACCGA
Os03t0274300-01 747 1.52e-06 TGTAATAGGG GGGAGGAAGAG CGAACCGCTA
Os06t0593800-01 324 1.82e-06 TTTTTTTTTA TGGAGGGAGTA CGAGACTAAC
Os02t0626600-00 348 2.95e-06 AGGGGAAAGT GGGAGAGAGAA TAGGTTGGGG
Os06t0485100-03 614 3.87e-06 GAGGGGAAGA TGGAGGAAGAA GATGAATCTG
Os06t0485100-02 620 3.87e-06 GAGGGGAAGA TGGAGGAAGAA GATGAATCTG
Os06t0485100-01 654 3.87e-06 GAGGGGAAGA TGGAGGAAGAA GATGAATCTG
Os07t0571100-01 224 4.55e-06 GGCAGAGAGG GGGAGGAGGAG GCCACAAGAC
Os01t0289600-00 465 4.55e-06 GAAGACGGCG GGGAGGAGGAG GAGGAGGAGA
Os10t0531700-00 372 5.56e-06 GTCATTTTGA CAGAGGGAGTA CTTTCGAGTA
Os10t0550400-01 938 6.79e-06 CGAGGAGACG CGGAGAGAGAG AGAGAGAGAG
Os07t0686500-01 76 6.79e-06 GGGAGGTGGC CGGAGGAGGAG GTCGTCGGCG
Os07t0268000-00 229 6.79e-06 AGTTCGGGCT CGGAGAGAGAG AGACCGATCC
Os04t0488100-01 842 6.79e-06 GCGAAACCAC CGGAGGAGGAG TTGTGAAAAT
Os03t0748500-01 642 6.79e-06 CGCGGCAAGG CGGAGGAGGAG TTGTGGCCGA
Os08t0161900-01 93 6.79e-06 TTTTGGGGGG GGGAGGGGGGA GGGGGGGTGT
Os10t0560200-01 589 9.77e-06 AGAGAAGAGA GAGAGGGGGAG GAGGATGAAG
Os11t0703100-01 578 9.77e-06 ATTATGAAGC CGGAGGAAGGA TTGAGATATG
Os06t0699600-01 438 9.77e-06 ATGGGACGGA AGGAGGGAGTA CGTGCCTTTC
[truncated: 969 more rows]
